# Supplementary material for: 5,7-Bis(benz­yloxy)-2-phenyl-4H-chromen-4-one
Source: Acta Crystallogr Sect E Struct Rep Online. 2008 Nov 29;64(Pt 12):o2490–1. doi: 10.1107/S160053680803938X (PMC2959925; doi:10.1107/S160053680803938X)
Supplement: Supplementary file 1 [file e-64-o2490-sup1.cif]

##############################################################################
###                                                                        ###
###        Electronic paper (Acta Crystallographica Section E)             ###
###                                                                        ###
##############################################################################
#                                                                            #
# This CIF contains the data in a paper accepted for publication in Acta     #
# Crystallographica Section E. It conforms to the requirements of Notes      #
# for Authors for Section E, and has been peer reviewed under the auspices   #
# of the IUCr Commission on Journals.                                        #
#                                                                            #
# Full details of the Crystallographic Information File format               #
# are given in the paper "The Crystallographic Information File (CIF):       #
# a New Standard Archive File for Crystallography" by S. R. Hall, F. H.      #
# Allen and I. D. Brown [Acta Cryst. (1991), A47, 655-685].                  #
#                                                                            #
# The current version of the core CIF dictionary is obtainable from          #
# ftp://ftp.iucr.org/pub/cif_core.dic. The current version number is 2.4.    #
#                                                                            #
# Software is freely available for graphical display of the structure(s) in  #
# this CIF.  For information consult the CIF home page http://www.iucr.org/  #
# cif/home.html                                                              #
#                                                                            #
# This file may be used for bona fide research purposes within the           #
# scientific community so long as proper attribution is given to the journal # 
# article from which it was obtained.                                        #
#                                                                            #
##############################################################################
                                             
data_I
_audit_creation_method     SHELXL-97
_chemical_name_systematic
;
5,7-Bis(benzyloxy)-2-phenyl-4<i>H</i>-chromen-4-one
;
_chemical_name_common
;
;
_chemical_formula_moiety     'C29 H22 O4'
_chemical_formula_sum     'C29 H22 O4'
_chemical_formula_iupac     'C29 H22 O4'
_chemical_formula_weight     434.47
_chemical_melting_point     ?
_chemical_melting_point_gt     439
_chemical_melting_point_lt     441
_symmetry_cell_setting     'Triclinic'
_symmetry_space_group_name_H-M     'P -1'
_symmetry_space_group_name_hall     '-P 1'
loop_
    _symmetry_equiv_pos_as_xyz
    'x, y, z'
    '-x, -y, -z'
_cell_length_a     9.496(3)
_cell_length_b     11.572(3)
_cell_length_c     11.767(3)
_cell_angle_alpha     66.564(4)
_cell_angle_beta     79.668(5)
_cell_angle_gamma     73.836(5)
_cell_volume     1136.1(5)
_cell_formula_units_Z     2
_cell_measurement_reflns_used     589
_cell_measurement_theta_min     2.50
_cell_measurement_theta_max     27.50
_cell_measurement_temperature     293(2)
_exptl_crystal_description     'prism'
_exptl_crystal_colour     'colourless'
_exptl_crystal_size_max     0.45
_exptl_crystal_size_mid     0.33
_exptl_crystal_size_min     0.23
_exptl_crystal_density_diffrn     1.270
_exptl_crystal_density_meas     ?
_exptl_crystal_density_method     'not measured'
_exptl_crystal_F_000     456
_exptl_absorpt_coefficient_mu     0.084
_exptl_absorpt_correction_type     'multi-scan'
_exptl_absorpt_process_details     '(SADABS; Sheldrick, 1998)'
_exptl_absorpt_correction_T_min     0.9625
_exptl_absorpt_correction_T_max     0.9809
_exptl_special_details
;
;
_diffrn_ambient_temperature     293(2)
_diffrn_radiation_type     MoK\a
_diffrn_radiation_wavelength     0.71073
_diffrn_radiation_source     'fine-focus sealed tube'
_diffrn_radiation_monochromator     graphite
_diffrn_measurement_device_type     'Bruker SMART APEX CCD'
_diffrn_measurement_method     \w
_diffrn_detector_area_resol_mean     0.3
_diffrn_reflns_number     13435
_diffrn_reflns_av_R_equivalents     0.0182
_diffrn_reflns_av_sigmaI/netI     0.0243
_diffrn_reflns_theta_min     1.89
_diffrn_reflns_theta_max     27.98
_diffrn_reflns_theta_full     27.50
_diffrn_measured_fraction_theta_max     1.000
_diffrn_measured_fraction_theta_full     1.000
_diffrn_reflns_limit_h_min     -12
_diffrn_reflns_limit_h_max     12
_diffrn_reflns_limit_k_min     -15
_diffrn_reflns_limit_k_max     15
_diffrn_reflns_limit_l_min     -15
_diffrn_reflns_limit_l_max     15
_diffrn_standards_number     ?
_diffrn_standards_interval_count     ?
_diffrn_standards_interval_time     ?
_diffrn_standards_decay_%     ?
_refine_special_details
;
Refinement of <i>F</i>^2^ against ALL reflections. The weighted <i>R</i>-factor
<i>wR</i> and goodness of fit <i>S</i> are based on <i>F</i>^2^, conventional
<i>R</i>-factors <i>R</i> are based on <i>F</i>, with <i>F</i> set to zero for
negative <i>F</i>^2^. The threshold expression of <i>F</i>^2^ >
\s(<i>F</i>^2^) is used only for calculating <i>R</i>-factors(gt) <i>etc</i>.
and is not relevant to the choice of reflections for refinement.
<i>R</i>-factors based on <i>F</i>^2^ are statistically about twice as large
as those based on <i>F</i>, and <i>R</i>- factors based on ALL data will be
even larger.
;
_reflns_number_total     5302
_reflns_number_gt     3534
_reflns_threshold_expression     I>2\s(I)
_refine_ls_structure_factor_coef     Fsqd
_refine_ls_matrix_type     full
_refine_ls_R_factor_all     0.0912
_refine_ls_R_factor_gt     0.0592
_refine_ls_wR_factor_gt     0.1384
_refine_ls_wR_factor_ref     0.1549
_refine_ls_goodness_of_fit_ref     1.048
_refine_ls_restrained_S_all     1.048
_refine_ls_number_reflns     5302
_refine_ls_number_parameters     298
_refine_ls_number_restraints     0
_refine_ls_number_constraints     88
_refine_ls_hydrogen_treatment     constr
_refine_ls_weighting_scheme     calc
_refine_ls_weighting_details
         'calc w=1/[\s^2^(Fo^2^)+(0.0655P)^2^+0.1818P] where P=(Fo^2^+2Fc^2^)/3'
_atom_sites_solution_hydrogens     difmap
_atom_sites_solution_primary     direct
_atom_sites_solution_secondary     difmap
_refine_ls_shift/su_max     0.000
_refine_ls_shift/su_mean     0.000
_refine_diff_density_max     0.198
_refine_diff_density_min     -0.229
_refine_ls_extinction_method     none
_refine_ls_extinction_coef     ?
loop_
    _atom_type_symbol
    _atom_type_description
    _atom_type_scat_dispersion_real
    _atom_type_scat_dispersion_imag
    _atom_type_scat_source
    'C' 'C' 0.0033 0.0016
                         'International Tables Vol C Tables 4.2.6.8 and 6.1.1.4'
    'H' 'H' 0.0000 0.0000
                         'International Tables Vol C Tables 4.2.6.8 and 6.1.1.4'
    'O' 'O' 0.0106 0.0060
                         'International Tables Vol C Tables 4.2.6.8 and 6.1.1.4'
_computing_data_collection     'SMART (Bruker, 2007)'
_computing_cell_refinement     'SMART (Bruker, 2007)'
_computing_data_reduction     'SAINT (Bruker, 2007)'
_computing_structure_solution     'SHELXS97 (Sheldrick, 2008)'
_computing_structure_refinement     'SHELXL97 (Sheldrick, 2008)'
_computing_molecular_graphics     'PLATON (Spek, 2003)'
_computing_publication_material     'SHELXL97 (Sheldrick, 2008)'
loop_
    _atom_site_type_symbol
    _atom_site_label
    _atom_site_fract_x
    _atom_site_fract_y
    _atom_site_fract_z
    _atom_site_U_iso_or_equiv
    _atom_site_adp_type
    _atom_site_calc_flag
    _atom_site_refinement_flags
    _atom_site_occupancy
    _atom_site_disorder_assembly
    _atom_site_disorder_group
    O O1 1.10569(12) 0.71663(11) 0.18466(11) 0.0536(3) Uani d . 1 . .
    C C2 1.13210(18) 0.63546(16) 0.12145(16) 0.0511(4) Uani d . 1 . .
    C C3 1.0413(2) 0.65365(18) 0.03827(18) 0.0619(5) Uani d . 1 . .
    H H3 1.0625 0.5959 -0.0026 0.074 Uiso calc R 1 . .
    C C4 0.91202(19) 0.75798(18) 0.00843(17) 0.0585(5) Uani d . 1 . .
    C C5 0.78763(16) 0.96910(16) 0.04245(15) 0.0487(4) Uani d . 1 . .
    C C6 0.77971(17) 1.05076(16) 0.10297(15) 0.0502(4) Uani d . 1 . .
    H H6 0.7084 1.1279 0.0852 0.060 Uiso calc R 1 . .
    C C7 0.87887(17) 1.01797(16) 0.19122(15) 0.0483(4) Uani d . 1 . .
    C C8 0.98609(17) 0.90462(16) 0.21876(15) 0.0503(4) Uani d . 1 . .
    H H8 1.0521 0.8825 0.2777 0.060 Uiso calc R 1 . .
    C C9 0.89526(17) 0.85064(16) 0.06822(15) 0.0482(4) Uani d . 1 . .
    C C10 0.99182(16) 0.82506(15) 0.15545(15) 0.0469(4) Uani d . 1 . .
    C C11 1.26652(19) 0.53363(16) 0.15672(17) 0.0547(4) Uani d . 1 . .
    C C12 1.3574(2) 0.53208(19) 0.23695(19) 0.0690(5) Uani d . 1 . .
    H H12 1.3321 0.5957 0.2711 0.083 Uiso calc R 1 . .
    C C13 1.4850(3) 0.4377(2) 0.2670(2) 0.0883(7) Uani d . 1 . .
    H H13 1.5451 0.4385 0.3209 0.106 Uiso calc R 1 . .
    C C14 1.5238(3) 0.3431(2) 0.2185(3) 0.0958(8) Uani d . 1 . .
    H H14 1.6105 0.2799 0.2381 0.115 Uiso calc R 1 . .
    C C15 1.4336(3) 0.3424(2) 0.1410(3) 0.1085(10) Uani d . 1 . .
    H H15 1.4585 0.2773 0.1087 0.130 Uiso calc R 1 . .
    C C16 1.3067(2) 0.4365(2) 0.1098(2) 0.0867(7) Uani d . 1 . .
    H H16 1.2470 0.4346 0.0562 0.104 Uiso calc R 1 . .
    O O17 0.82679(16) 0.76574(15) -0.06285(15) 0.0858(5) Uani d . 1 . .
    O O18 0.69794(12) 0.99537(12) -0.04619(11) 0.0609(3) Uani d . 1 . .
    C C19 0.59954(19) 1.11810(18) -0.08836(17) 0.0587(5) Uani d . 1 . .
    H H19A 0.6522 1.1861 -0.1123 0.070 Uiso calc R 1 . .
    H H19B 0.5245 1.1272 -0.0227 0.070 Uiso calc R 1 . .
    C C20 0.52982(18) 1.12834(19) -0.19821(16) 0.0588(5) Uani d . 1 . .
    C C21 0.5695(2) 1.0332(2) -0.24758(18) 0.0691(5) Uani d . 1 . .
    H H21 0.6430 0.9601 -0.2137 0.083 Uiso calc R 1 . .
    C C22 0.5008(3) 1.0456(3) -0.3475(2) 0.0871(7) Uani d . 1 . .
    H H22 0.5285 0.9806 -0.3801 0.105 Uiso calc R 1 . .
    C C23 0.3932(3) 1.1517(3) -0.3984(2) 0.0995(8) Uani d . 1 . .
    H H23 0.3478 1.1597 -0.4657 0.119 Uiso calc R 1 . .
    C C24 0.3522(3) 1.2469(3) -0.3498(2) 0.0956(8) Uani d . 1 . .
    H H24 0.2784 1.3196 -0.3843 0.115 Uiso calc R 1 . .
    C C25 0.4196(2) 1.2359(2) -0.2496(2) 0.0767(6) Uani d . 1 . .
    H H25 0.3907 1.3009 -0.2170 0.092 Uiso calc R 1 . .
    O O26 0.86159(12) 1.10706(11) 0.24369(11) 0.0595(3) Uani d . 1 . .
    C C27 0.9671(2) 1.08276(19) 0.32789(18) 0.0655(5) Uani d . 1 . .
    H H27A 1.0648 1.0779 0.2855 0.079 Uiso calc R 1 . .
    H H27B 0.9663 1.0009 0.3963 0.079 Uiso calc R 1 . .
    C C28 0.9288(2) 1.19031(17) 0.37608(16) 0.0578(5) Uani d . 1 . .
    C C29 0.8056(2) 1.2047(2) 0.45477(18) 0.0678(5) Uani d . 1 . .
    H H29 0.7427 1.1492 0.4750 0.081 Uiso calc R 1 . .
    C C30 0.7731(3) 1.2992(2) 0.5043(2) 0.0807(6) Uani d . 1 . .
    H H30 0.6885 1.3082 0.5569 0.097 Uiso calc R 1 . .
    C C31 0.8657(4) 1.3795(2) 0.4758(2) 0.1003(9) Uani d . 1 . .
    H H31 0.8448 1.4434 0.5095 0.120 Uiso calc R 1 . .
    C C32 0.9893(4) 1.3666(3) 0.3978(3) 0.1228(12) Uani d . 1 . .
    H H32 1.0527 1.4214 0.3787 0.147 Uiso calc R 1 . .
    C C33 1.0199(3) 1.2724(3) 0.3475(2) 0.0965(8) Uani d . 1 . .
    H H33 1.1034 1.2647 0.2936 0.116 Uiso calc R 1 . .
loop_
    _atom_site_aniso_label
    _atom_site_aniso_U_11
    _atom_site_aniso_U_22
    _atom_site_aniso_U_33
    _atom_site_aniso_U_12
    _atom_site_aniso_U_13
    _atom_site_aniso_U_23
    O1 0.0515(6) 0.0537(7) 0.0603(7) 0.0017(5) -0.0168(5) -0.0296(6)
    C2 0.0536(9) 0.0488(9) 0.0564(10) -0.0114(7) -0.0058(8) -0.0247(8)
    C3 0.0644(11) 0.0605(11) 0.0732(12) -0.0072(9) -0.0160(9) -0.0375(10)
    C4 0.0571(10) 0.0673(11) 0.0617(11) -0.0133(9) -0.0150(8) -0.0309(9)
    C5 0.0392(8) 0.0589(10) 0.0505(9) -0.0107(7) -0.0094(7) -0.0207(8)
    C6 0.0413(8) 0.0527(9) 0.0542(10) -0.0030(7) -0.0119(7) -0.0189(8)
    C7 0.0452(8) 0.0530(9) 0.0508(9) -0.0063(7) -0.0084(7) -0.0246(8)
    C8 0.0461(9) 0.0573(10) 0.0523(9) -0.0024(7) -0.0154(7) -0.0265(8)
    C9 0.0433(8) 0.0562(10) 0.0500(9) -0.0111(7) -0.0063(7) -0.0236(8)
    C10 0.0417(8) 0.0505(9) 0.0489(9) -0.0060(7) -0.0066(7) -0.0203(7)
    C11 0.0560(10) 0.0471(9) 0.0635(11) -0.0069(8) -0.0085(8) -0.0246(8)
    C12 0.0745(12) 0.0592(11) 0.0775(13) 0.0086(9) -0.0264(10) -0.0371(10)
    C13 0.0869(15) 0.0769(14) 0.1058(18) 0.0158(12) -0.0460(14) -0.0452(14)
    C14 0.0860(16) 0.0741(15) 0.129(2) 0.0242(12) -0.0414(15) -0.0530(15)
    C15 0.1037(18) 0.0862(17) 0.159(3) 0.0276(14) -0.0466(18) -0.0866(18)
    C16 0.0804(14) 0.0795(15) 0.1213(19) 0.0102(12) -0.0371(13) -0.0655(14)
    O17 0.0821(10) 0.0934(11) 0.1075(11) 0.0004(8) -0.0444(9) -0.0614(9)
    O18 0.0536(7) 0.0666(8) 0.0682(8) -0.0024(6) -0.0269(6) -0.0290(6)
    C19 0.0521(10) 0.0597(11) 0.0642(11) -0.0109(8) -0.0187(8) -0.0178(9)
    C20 0.0453(9) 0.0740(12) 0.0528(10) -0.0185(9) -0.0099(8) -0.0130(9)
    C21 0.0544(11) 0.0946(15) 0.0583(11) -0.0131(10) -0.0102(9) -0.0284(11)
    C22 0.0783(14) 0.127(2) 0.0646(13) -0.0213(14) -0.0128(11) -0.0418(14)
    C23 0.0856(17) 0.147(3) 0.0628(14) -0.0260(17) -0.0273(12) -0.0263(16)
    C24 0.0728(15) 0.108(2) 0.0810(16) -0.0075(13) -0.0355(12) -0.0054(15)
    C25 0.0621(12) 0.0810(14) 0.0764(14) -0.0089(10) -0.0246(10) -0.0151(11)
    O26 0.0566(7) 0.0597(7) 0.0690(8) 0.0068(6) -0.0251(6) -0.0357(6)
    C27 0.0673(11) 0.0692(12) 0.0670(12) 0.0059(9) -0.0303(9) -0.0360(10)
    C28 0.0663(11) 0.0582(11) 0.0517(10) -0.0029(9) -0.0181(9) -0.0249(9)
    C29 0.0647(12) 0.0765(13) 0.0680(12) -0.0101(10) -0.0132(10) -0.0333(11)
    C30 0.0873(15) 0.0879(16) 0.0690(14) 0.0021(13) -0.0108(11) -0.0439(12)
    C31 0.167(3) 0.0714(15) 0.0735(16) -0.0217(17) -0.0086(17) -0.0416(13)
    C32 0.192(3) 0.120(2) 0.098(2) -0.093(2) 0.033(2) -0.0632(19)
    C33 0.119(2) 0.116(2) 0.0828(16) -0.0573(17) 0.0248(14) -0.0581(15)
_geom_special_details
;
All e.s.d.'s (except the e.s.d. in the dihedral angle between two l.s. planes)
are estimated using the full covariance matrix. The cell e.s.d.'s are taken
into account individually in the estimation of e.s.d.'s in distances, angles
and torsion angles; correlations between e.s.d.'s in cell parameters are only
used when they are defined by crystal symmetry. An approximate (isotropic)
treatment of cell e.s.d.'s is used for estimating e.s.d.'s involving l.s.
planes.
;
loop_
    _geom_bond_atom_site_label_1
    _geom_bond_atom_site_label_2
    _geom_bond_site_symmetry_2
    _geom_bond_distance
    _geom_bond_publ_flag
    O1 C2 . 1.3623(19) ?
    O1 C10 . 1.3772(19) ?
    C2 C3 . 1.336(2) ?
    C2 C11 . 1.468(2) ?
    C3 C4 . 1.442(2) ?
    C3 H3 . 0.9300 ?
    C4 O17 . 1.2287(19) ?
    C4 C9 . 1.461(2) ?
    C5 O18 . 1.3521(18) ?
    C5 C6 . 1.372(2) ?
    C5 C9 . 1.420(2) ?
    C6 C7 . 1.395(2) ?
    C6 H6 . 0.9300 ?
    C7 O26 . 1.3590(19) ?
    C7 C8 . 1.378(2) ?
    C8 C10 . 1.382(2) ?
    C8 H8 . 0.9300 ?
    C9 C10 . 1.388(2) ?
    C11 C16 . 1.376(2) ?
    C11 C12 . 1.381(2) ?
    C12 C13 . 1.376(3) ?
    C12 H12 . 0.9300 ?
    C13 C14 . 1.364(3) ?
    C13 H13 . 0.9300 ?
    C14 C15 . 1.362(3) ?
    C14 H14 . 0.9300 ?
    C15 C16 . 1.373(3) ?
    C15 H15 . 0.9300 ?
    C16 H16 . 0.9300 ?
    O18 C19 . 1.415(2) ?
    C19 C20 . 1.505(2) ?
    C19 H19A . 0.9700 ?
    C19 H19B . 0.9700 ?
    C20 C21 . 1.375(3) ?
    C20 C25 . 1.384(3) ?
    C21 C22 . 1.386(3) ?
    C21 H21 . 0.9300 ?
    C22 C23 . 1.359(3) ?
    C22 H22 . 0.9300 ?
    C23 C24 . 1.369(4) ?
    C23 H23 . 0.9300 ?
    C24 C25 . 1.386(3) ?
    C24 H24 . 0.9300 ?
    C25 H25 . 0.9300 ?
    O26 C27 . 1.4291(19) ?
    C27 C28 . 1.496(2) ?
    C27 H27A . 0.9700 ?
    C27 H27B . 0.9700 ?
    C28 C33 . 1.365(3) ?
    C28 C29 . 1.371(3) ?
    C29 C30 . 1.373(3) ?
    C29 H29 . 0.9300 ?
    C30 C31 . 1.361(4) ?
    C30 H30 . 0.9300 ?
    C31 C32 . 1.367(4) ?
    C31 H31 . 0.9300 ?
    C32 C33 . 1.378(3) ?
    C32 H32 . 0.9300 ?
    C33 H33 . 0.9300 ?
loop_
    _geom_angle_atom_site_label_1
    _geom_angle_atom_site_label_2
    _geom_angle_atom_site_label_3
    _geom_angle_site_symmetry_1
    _geom_angle_site_symmetry_3
    _geom_angle
    _geom_angle_publ_flag
    C2 O1 C10 . . 119.99(12) ?
    C3 C2 O1 . . 120.68(15) ?
    C3 C2 C11 . . 127.46(16) ?
    O1 C2 C11 . . 111.85(14) ?
    C2 C3 C4 . . 123.57(16) ?
    C2 C3 H3 . . 118.2 ?
    C4 C3 H3 . . 118.2 ?
    O17 C4 C3 . . 121.05(16) ?
    O17 C4 C9 . . 124.67(17) ?
    C3 C4 C9 . . 114.27(14) ?
    O18 C5 C6 . . 123.46(15) ?
    O18 C5 C9 . . 115.42(14) ?
    C6 C5 C9 . . 121.11(14) ?
    C5 C6 C7 . . 119.92(15) ?
    C5 C6 H6 . . 120.0 ?
    C7 C6 H6 . . 120.0 ?
    O26 C7 C8 . . 124.22(14) ?
    O26 C7 C6 . . 114.59(14) ?
    C8 C7 C6 . . 121.18(15) ?
    C7 C8 C10 . . 117.46(14) ?
    C7 C8 H8 . . 121.3 ?
    C10 C8 H8 . . 121.3 ?
    C10 C9 C5 . . 115.96(15) ?
    C10 C9 C4 . . 119.12(15) ?
    C5 C9 C4 . . 124.91(14) ?
    O1 C10 C8 . . 113.76(13) ?
    O1 C10 C9 . . 121.86(14) ?
    C8 C10 C9 . . 124.36(15) ?
    C16 C11 C12 . . 117.70(17) ?
    C16 C11 C2 . . 120.75(16) ?
    C12 C11 C2 . . 121.55(15) ?
    C13 C12 C11 . . 120.97(18) ?
    C13 C12 H12 . . 119.5 ?
    C11 C12 H12 . . 119.5 ?
    C14 C13 C12 . . 120.5(2) ?
    C14 C13 H13 . . 119.8 ?
    C12 C13 H13 . . 119.8 ?
    C15 C14 C13 . . 119.0(2) ?
    C15 C14 H14 . . 120.5 ?
    C13 C14 H14 . . 120.5 ?
    C14 C15 C16 . . 121.0(2) ?
    C14 C15 H15 . . 119.5 ?
    C16 C15 H15 . . 119.5 ?
    C15 C16 C11 . . 120.8(2) ?
    C15 C16 H16 . . 119.6 ?
    C11 C16 H16 . . 119.6 ?
    C5 O18 C19 . . 119.10(13) ?
    O18 C19 C20 . . 107.99(15) ?
    O18 C19 H19A . . 110.1 ?
    C20 C19 H19A . . 110.1 ?
    O18 C19 H19B . . 110.1 ?
    C20 C19 H19B . . 110.1 ?
    H19A C19 H19B . . 108.4 ?
    C21 C20 C25 . . 118.81(18) ?
    C21 C20 C19 . . 122.32(17) ?
    C25 C20 C19 . . 118.86(19) ?
    C20 C21 C22 . . 120.4(2) ?
    C20 C21 H21 . . 119.8 ?
    C22 C21 H21 . . 119.8 ?
    C23 C22 C21 . . 120.6(2) ?
    C23 C22 H22 . . 119.7 ?
    C21 C22 H22 . . 119.7 ?
    C22 C23 C24 . . 119.6(2) ?
    C22 C23 H23 . . 120.2 ?
    C24 C23 H23 . . 120.2 ?
    C23 C24 C25 . . 120.6(2) ?
    C23 C24 H24 . . 119.7 ?
    C25 C24 H24 . . 119.7 ?
    C20 C25 C24 . . 120.0(2) ?
    C20 C25 H25 . . 120.0 ?
    C24 C25 H25 . . 120.0 ?
    C7 O26 C27 . . 116.84(13) ?
    O26 C27 C28 . . 108.76(14) ?
    O26 C27 H27A . . 109.9 ?
    C28 C27 H27A . . 109.9 ?
    O26 C27 H27B . . 109.9 ?
    C28 C27 H27B . . 109.9 ?
    H27A C27 H27B . . 108.3 ?
    C33 C28 C29 . . 118.51(19) ?
    C33 C28 C27 . . 120.59(19) ?
    C29 C28 C27 . . 120.83(19) ?
    C28 C29 C30 . . 121.4(2) ?
    C28 C29 H29 . . 119.3 ?
    C30 C29 H29 . . 119.3 ?
    C31 C30 C29 . . 119.4(2) ?
    C31 C30 H30 . . 120.3 ?
    C29 C30 H30 . . 120.3 ?
    C30 C31 C32 . . 120.1(2) ?
    C30 C31 H31 . . 119.9 ?
    C32 C31 H31 . . 119.9 ?
    C31 C32 C33 . . 119.9(3) ?
    C31 C32 H32 . . 120.0 ?
    C33 C32 H32 . . 120.0 ?
    C28 C33 C32 . . 120.7(2) ?
    C28 C33 H33 . . 119.7 ?
    C32 C33 H33 . . 119.7 ?
loop_
    _geom_torsion_atom_site_label_1
    _geom_torsion_atom_site_label_2
    _geom_torsion_atom_site_label_3
    _geom_torsion_atom_site_label_4
    _geom_torsion_site_symmetry_1
    _geom_torsion_site_symmetry_2
    _geom_torsion_site_symmetry_3
    _geom_torsion_site_symmetry_4
    _geom_torsion
    _geom_torsion_publ_flag
    C10 O1 C2 C3 . . . . -5.7(2) ?
    C10 O1 C2 C11 . . . . 174.00(14) ?
    O1 C2 C3 C4 . . . . 0.4(3) ?
    C11 C2 C3 C4 . . . . -179.18(17) ?
    C2 C3 C4 O17 . . . . -175.26(19) ?
    C2 C3 C4 C9 . . . . 5.6(3) ?
    O18 C5 C6 C7 . . . . -178.38(15) ?
    C9 C5 C6 C7 . . . . 0.2(3) ?
    C5 C6 C7 O26 . . . . 179.15(14) ?
    C5 C6 C7 C8 . . . . 0.3(3) ?
    O26 C7 C8 C10 . . . . -178.51(15) ?
    C6 C7 C8 C10 . . . . 0.2(3) ?
    O18 C5 C9 C10 . . . . 177.49(14) ?
    C6 C5 C9 C10 . . . . -1.2(2) ?
    O18 C5 C9 C4 . . . . -1.2(2) ?
    C6 C5 C9 C4 . . . . -179.92(16) ?
    O17 C4 C9 C10 . . . . 174.32(18) ?
    C3 C4 C9 C10 . . . . -6.5(2) ?
    O17 C4 C9 C5 . . . . -7.0(3) ?
    C3 C4 C9 C5 . . . . 172.14(16) ?
    C2 O1 C10 C8 . . . . -174.37(14) ?
    C2 O1 C10 C9 . . . . 4.4(2) ?
    C7 C8 C10 O1 . . . . 177.45(14) ?
    C7 C8 C10 C9 . . . . -1.3(3) ?
    C5 C9 C10 O1 . . . . -176.87(14) ?
    C4 C9 C10 O1 . . . . 1.9(2) ?
    C5 C9 C10 C8 . . . . 1.8(2) ?
    C4 C9 C10 C8 . . . . -179.40(16) ?
    C3 C2 C11 C16 . . . . -5.0(3) ?
    O1 C2 C11 C16 . . . . 175.35(18) ?
    C3 C2 C11 C12 . . . . 174.54(19) ?
    O1 C2 C11 C12 . . . . -5.1(2) ?
    C16 C11 C12 C13 . . . . 1.1(3) ?
    C2 C11 C12 C13 . . . . -178.5(2) ?
    C11 C12 C13 C14 . . . . -0.4(4) ?
    C12 C13 C14 C15 . . . . -0.7(4) ?
    C13 C14 C15 C16 . . . . 1.1(5) ?
    C14 C15 C16 C11 . . . . -0.4(5) ?
    C12 C11 C16 C15 . . . . -0.7(4) ?
    C2 C11 C16 C15 . . . . 178.9(2) ?
    C6 C5 O18 C19 . . . . 6.3(2) ?
    C9 C5 O18 C19 . . . . -172.41(14) ?
    C5 O18 C19 C20 . . . . 171.97(14) ?
    O18 C19 C20 C21 . . . . -3.9(2) ?
    O18 C19 C20 C25 . . . . 174.59(16) ?
    C25 C20 C21 C22 . . . . 0.4(3) ?
    C19 C20 C21 C22 . . . . 178.92(18) ?
    C20 C21 C22 C23 . . . . 0.0(3) ?
    C21 C22 C23 C24 . . . . -0.3(4) ?
    C22 C23 C24 C25 . . . . 0.2(4) ?
    C21 C20 C25 C24 . . . . -0.5(3) ?
    C19 C20 C25 C24 . . . . -179.12(19) ?
    C23 C24 C25 C20 . . . . 0.3(4) ?
    C8 C7 O26 C27 . . . . 3.3(3) ?
    C6 C7 O26 C27 . . . . -175.52(15) ?
    C7 O26 C27 C28 . . . . -179.56(15) ?
    O26 C27 C28 C33 . . . . -114.1(2) ?
    O26 C27 C28 C29 . . . . 69.2(2) ?
    C33 C28 C29 C30 . . . . 0.1(3) ?
    C27 C28 C29 C30 . . . . 176.85(18) ?
    C28 C29 C30 C31 . . . . -0.7(3) ?
    C29 C30 C31 C32 . . . . 0.5(4) ?
    C30 C31 C32 C33 . . . . 0.3(5) ?
    C29 C28 C33 C32 . . . . 0.7(4) ?
    C27 C28 C33 C32 . . . . -176.1(2) ?
    C31 C32 C33 C28 . . . . -0.9(5) ?
loop_
    _geom_hbond_atom_site_label_D
    _geom_hbond_atom_site_label_H
    _geom_hbond_atom_site_label_A
    _geom_hbond_site_symmetry_A
    _geom_hbond_distance_DH
    _geom_hbond_distance_HA
    _geom_hbond_distance_DA
    _geom_hbond_angle_DHA
    _geom_hbond_publ_flag
    C12 H12 O1 . 0.93 2.37 2.701(2) 100.9 y
    C21 H21 O18 . 0.93 2.33 2.685(2) 101.9 y
    C16 H16 O17 2_765 0.93 2.57 3.212(3) 126.5 y
    C30 H30 Cg1 1_556 0.93 3.120 3.838 135.38 y
    C8 H8 Cg2 2_776 0.93 3.295 4.066 141.72 y
    C27 H27B Cg2 2_776 0.97 3.178 4.083 155.84 y
data_global
_journal_date_recd_electronic     2008-11-06
_journal_date_accepted     2008-11-23
_journal_name_full     'Acta Crystallographica, Section E'
_journal_year     2008
_journal_volume     64
_journal_issue     12
_journal_page_first     o2490
_journal_page_last     o2491
_journal_paper_category     QO
_journal_coeditor_code     FB2125
_publ_contact_author_name     'Dr. Nagarajan Vembu'
_publ_contact_author_address
;
       Nagarajan Vembu
       Department of Chemistry
       Urumu Dhanalakshmi College
       Tiruchirappalli - 620 019
       Tamil Nadu, India
;
_publ_contact_author_email     vembu57@yahoo.com
_publ_contact_author_fax     ?
_publ_contact_author_phone     '0091 431 2772525'
_publ_section_title
;
5,7-Bis(benzyloxy)-2-phenyl-4<i>H</i>-chromen-4-one
;
loop_
    _publ_author_name
    _publ_author_address
    'Nallasivam,  Angannan'
;
Department of Chemistry
National Institute of Technology
Tiruchirappalli 620 015
India
;
    'Nethaji, Munirathinam'
;
Department of Inorganic and Physical Chemistry
Indian Institute of Science
Bangalore 560 012
India
;
    'Vembu, Nagarajan'
;
Department of Chemistry
Urumu Dhanalakshmi College
Tiruchirappalli 620 019
India
;
    'Jaswant, Buckle'
;
Department of Chemistry
Government Arts College
Karur 639 005
India
;
    'Sulochana, Nagarajan'
;
Department of Chemistry
National Institute of Technology
Tiruchirappalli 620 015
India
;
