# Supplementary material for: 5,7-Bis(benz­yloxy)-2-phenyl-4H-chromen-4-one
Source: Acta Crystallogr Sect E Struct Rep Online. 2008 Nov 29;64(Pt 12):o2490–1. doi: 10.1107/S160053680803938X (PMC2959925; doi:10.1107/S160053680803938X)
Supplement: Supplementary file 2 [file e-64-o2490-Isup2.hkl]

# 
# h,k,l, Fc-squared, Fo-squared, sigma(Fo-squared) and status flag 
# 
data_I
_shelx_title ' re19a_m in P-1' 
_shelx_refln_list_code          4 
_shelx_F_calc_maximum      184.25 
_exptl_crystal_F_000       456.00 
_reflns_d_resolution_high  0.7574 
 
loop_ 
 _symmetry_equiv_pos_as_xyz 
 'x, y, z' 
 '-x, -y, -z' 
 
_cell_length_a     9.4965 
_cell_length_b    11.5722 
_cell_length_c    11.7673 
_cell_angle_alpha  66.564 
_cell_angle_beta   79.668 
_cell_angle_gamma  73.836 
 
_shelx_F_squared_multiplier     1.000 
 
loop_ 
 _refln_index_h 
 _refln_index_k 
 _refln_index_l 
 _refln_F_squared_calc 
 _refln_F_squared_meas 
 _refln_F_squared_sigma 
 _refln_observed_status 
   1   0   0     1317.44     1395.67      5.91 o 
   2   0   0     2761.04     2775.71     10.99 o 
   3   0   0      141.40      154.53      1.57 o 
   4   0   0        1.87        0.84      0.32 o 
   5   0   0       12.85       14.52      0.68 o 
   6   0   0        9.66        8.28      0.64 o 
   7   0   0       16.05       15.38      0.86 o 
   8   0   0       32.65       33.19      1.11 o 
   9   0   0       41.69       43.72      2.19 o 
  10   0   0       35.53       35.97      2.17 o 
  11   0   0        1.44        2.92      1.71 o 
  -9   1   0        1.50        0.55      0.75 o 
  -8   1   0        5.75        6.11      0.70 o 
  -7   1   0       16.83       18.80      0.92 o 
  -6   1   0       19.45       19.32      0.86 o 
  -5   1   0       27.77       30.45      0.94 o 
  -4   1   0        0.05        0.97      0.36 o 
  -3   1   0       48.73       59.22      1.00 o 
  -2   1   0      799.92      865.90      4.28 o 
  -1   1   0       14.32       12.52      0.55 o 
   0   1   0     3010.62     2979.48     18.63 o 
   1   1   0      953.12      961.85      4.93 o 
   2   1   0     2891.74     3000.05     11.84 o 
   3   1   0      190.05      200.23      1.58 o 
   4   1   0        1.03        1.18      0.38 o 
   5   1   0      222.50      223.32      2.39 o 
   6   1   0       28.85       30.43      0.99 o 
   7   1   0        1.62        1.14      0.48 o 
   8   1   0        7.48        7.14      0.83 o 
   9   1   0       71.70       67.34      2.74 o 
  10   1   0       27.69       33.57      2.17 o 
  11   1   0        1.38        0.45      1.50 o 
  12   1   0       12.82       17.47      2.76 o 
  -9   2   0        2.54        4.11      1.78 o 
  -8   2   0        0.51        0.85      0.56 o 
  -7   2   0        0.83        1.71      0.52 o 
  -6   2   0       64.73       59.77      1.45 o 
  -5   2   0      184.90      212.89      2.52 o 
  -4   2   0      969.09     1116.24      6.23 o 
  -3   2   0       84.24       93.39      1.32 o 
  -2   2   0        4.94        4.86      0.34 o 
  -1   2   0     1198.31     1254.74      5.64 o 
   0   2   0      103.17      105.89      0.99 o 
   1   2   0     2502.80     2556.34     10.69 o 
   2   2   0     2506.23     2618.07     10.57 o 
   3   2   0        0.89        0.83      0.27 o 
   4   2   0       68.83       58.65      1.05 o 
   5   2   0       25.32       27.41      0.84 o 
   6   2   0        2.28        2.69      1.00 o 
   7   2   0       67.42       64.01      1.50 o 
   8   2   0        2.18        2.91      1.02 o 
   9   2   0        2.36        3.48      1.08 o 
  10   2   0        5.16        1.72      1.15 o 
  11   2   0       23.60       21.07      3.12 o 
  12   2   0       30.85       33.85      3.54 o 
  -9   3   0        0.04        1.22      0.93 o 
  -8   3   0       44.93       40.71      2.33 o 
  -7   3   0        0.47        0.88      0.59 o 
  -6   3   0        5.61        5.42      0.60 o 
  -5   3   0        4.90        6.57      0.58 o 
  -4   3   0      266.98      262.95      2.69 o 
  -3   3   0     1156.80     1289.24      6.71 o 
  -2   3   0       17.13       17.48      0.60 o 
  -1   3   0      753.22      828.02      4.32 o 
   0   3   0      413.77      400.07      2.57 o 
   1   3   0     1650.34     1729.00      7.49 o 
   2   3   0       40.04       42.49      0.79 o 
   3   3   0      278.71      262.57      2.15 o 
   4   3   0        2.21        3.82      0.38 o 
   5   3   0       91.55       82.28      1.39 o 
   6   3   0        2.00        1.37      0.44 o 
   7   3   0        5.92        6.12      0.75 o 
   8   3   0        6.50        5.63      0.82 o 
   9   3   0       66.93       67.34      3.43 o 
  10   3   0        0.00       -0.66      1.10 o 
  11   3   0       42.70       43.30      2.68 o 
  12   3   0       14.68       17.41      2.00 o 
 -10   4   0        2.67        2.57      1.61 o 
  -9   4   0        0.04        1.11      1.01 o 
  -8   4   0       15.02       15.71      2.28 o 
  -7   4   0       18.87       12.76      1.58 o 
  -6   4   0        2.93        4.22      0.65 o 
  -5   4   0       13.59       10.01      0.70 o 
  -4   4   0        0.50        0.62      0.41 o 
  -3   4   0       61.98       60.91      1.45 o 
  -2   4   0     1912.54     2245.32     10.11 o 
  -1   4   0      541.56      576.78      4.40 o 
   0   4   0       30.90       25.98      0.69 o 
   1   4   0       16.43       11.89      0.53 o 
   2   4   0      642.24      706.78      4.17 o 
   3   4   0      290.53      321.31      2.60 o 
   4   4   0       17.92       18.95      0.69 o 
   5   4   0       12.82       10.97      0.67 o 
   6   4   0      133.78      136.72      2.54 o 
   7   4   0      101.34       94.55      3.23 o 
   8   4   0       44.41       43.31      2.21 o 
   9   4   0       11.30       11.84      1.47 o 
  10   4   0       34.88       32.13      2.26 o 
  11   4   0        6.08        4.27      1.42 o 
  12   4   0        0.13        3.21      1.49 o 
 -10   5   0        0.07        3.07      2.05 o 
  -9   5   0        0.00        2.15      1.11 o 
  -8   5   0       21.80       19.65      1.83 o 
  -7   5   0       39.21       32.80      2.16 o 
  -6   5   0        0.25        0.94      0.89 o 
  -5   5   0       14.39       12.94      0.94 o 
  -4   5   0        0.10        0.48      0.53 o 
  -3   5   0        3.86        2.32      0.46 o 
  -2   5   0       20.89       26.40      0.85 o 
  -1   5   0       50.81       50.76      1.06 o 
   0   5   0        5.10        7.29      0.51 o 
   1   5   0       70.07       57.58      1.14 o 
   2   5   0      310.24      300.03      2.66 o 
   3   5   0       99.15      102.35      1.53 o 
   4   5   0        2.95        4.32      0.48 o 
   5   5   0        9.48        9.71      0.61 o 
   6   5   0        4.03        4.23      0.66 o 
   7   5   0      106.60      106.25      4.12 o 
   8   5   0       53.23       50.46      2.95 o 
   9   5   0        0.05        1.33      1.02 o 
  10   5   0       12.45       11.63      1.62 o 
  11   5   0        0.20        0.24      2.82 o 
  12   5   0        4.17        4.03      2.39 o 
  -9   6   0        2.45        5.32      2.99 o 
  -8   6   0        0.00        0.24      0.98 o 
  -7   6   0        4.72        4.81      1.16 o 
  -6   6   0        7.77        9.96      1.44 o 
  -5   6   0       22.59       22.99      1.79 o 
  -4   6   0        0.16        1.23      0.59 o 
  -3   6   0        0.80        1.40      0.58 o 
  -2   6   0       49.66       50.88      1.56 o 
  -1   6   0        1.67        3.29      0.63 o 
   0   6   0        5.02        6.89      0.54 o 
   1   6   0      147.36      139.69      1.92 o 
   2   6   0       58.81       63.07      1.31 o 
   3   6   0       62.55       64.56      1.33 o 
   4   6   0       55.09       51.67      1.41 o 
   5   6   0       14.57       13.77      0.93 o 
   6   6   0        0.03        0.67      0.56 o 
   7   6   0       18.68       20.24      1.47 o 
   8   6   0        3.78        5.00      1.14 o 
   9   6   0        0.80        2.95      2.34 o 
  10   6   0       17.14       17.01      2.56 o 
  11   6   0        0.18        1.59      1.32 o 
  -8   7   0       11.28       13.23      1.77 o 
  -7   7   0        1.17        0.73      1.02 o 
  -6   7   0       22.94       21.00      1.88 o 
  -5   7   0      143.86      126.40      4.04 o 
  -4   7   0       31.34       25.22      1.84 o 
  -3   7   0        7.35        7.98      1.18 o 
  -2   7   0        9.66        9.73      0.91 o 
  -1   7   0      124.89      120.15      4.92 o 
   0   7   0        7.12        8.39      0.80 o 
   1   7   0        8.71        5.47      0.58 o 
   2   7   0       38.93       46.18      1.65 o 
   3   7   0        1.86        1.56      0.49 o 
   4   7   0        0.08        1.06      0.51 o 
   5   7   0       37.87       38.76      1.51 o 
   6   7   0        0.03       -0.59      0.59 o 
   7   7   0        0.25        0.52      0.91 o 
   8   7   0        0.65       -0.82      0.88 o 
   9   7   0        1.08        1.51      2.90 o 
  10   7   0        6.34        5.12      1.35 o 
  11   7   0        2.06        2.47      1.42 o 
  -8   8   0        2.07        3.70      1.72 o 
  -7   8   0       28.11       32.11      2.55 o 
  -6   8   0        1.72        1.10      1.11 o 
  -5   8   0       10.07        7.84      1.46 o 
  -4   8   0       42.13       33.62      2.20 o 
  -3   8   0       20.37       20.55      1.81 o 
  -2   8   0        0.48       -0.28      0.69 o 
  -1   8   0       21.51       17.92      1.18 o 
   0   8   0       58.59       51.89      1.76 o 
   1   8   0       11.23        9.70      0.96 o 
   2   8   0        3.44        4.32      1.03 o 
   3   8   0        0.01       -0.07      0.54 o 
   4   8   0      203.61      204.98      3.38 o 
   5   8   0       16.82       16.95      1.17 o 
   6   8   0       12.88       11.93      1.07 o 
   7   8   0       13.87       12.78      1.47 o 
   8   8   0        0.17        1.18      1.06 o 
   9   8   0        2.96        2.34      1.91 o 
  10   8   0        0.32        1.55      1.15 o 
  11   8   0        2.78        2.85      1.47 o 
  -7   9   0        4.24        6.69      1.78 o 
  -6   9   0       22.65       27.61      2.43 o 
  -5   9   0        0.77        0.29      1.07 o 
  -4   9   0        0.01        2.74      1.03 o 
  -3   9   0        0.00       -0.41      0.91 o 
  -2   9   0       22.90       27.50      5.51 o 
  -1   9   0       31.08       30.45      1.57 o 
   0   9   0       45.73       47.80      2.63 o 
   1   9   0       67.12       69.60      2.15 o 
   2   9   0       20.41       23.53      1.36 o 
   3   9   0        0.02       -0.55      0.55 o 
   4   9   0        1.58        3.39      0.83 o 
   5   9   0        2.46        3.00      0.95 o 
   6   9   0       11.01        9.90      1.04 o 
   7   9   0        7.62        8.26      1.37 o 
   8   9   0        1.05        2.20      1.15 o 
   9   9   0        2.28        2.13      1.26 o 
  10   9   0        0.08        0.08      1.27 o 
  -6  10   0        0.89       -1.61      1.61 o 
  -5  10   0        0.21        1.29      1.13 o 
  -4  10   0        0.47        1.36      1.11 o 
  -3  10   0        1.99        2.59      1.29 o 
  -2  10   0        0.33       -0.03      0.91 o 
  -1  10   0       96.22       94.55      3.49 o 
   0  10   0        9.27       10.22      1.20 o 
   1  10   0        2.94        3.13      1.06 o 
   2  10   0       16.69       14.72      1.28 o 
   3  10   0        8.86        9.08      1.40 o 
   4  10   0       12.03       13.57      1.54 o 
   5  10   0        1.15        1.42      0.82 o 
   6  10   0        2.90        2.19      1.02 o 
   7  10   0       11.44       11.01      3.94 o 
   8  10   0        0.13       -1.41      1.41 o 
   9  10   0        0.11        1.71      1.30 o 
  10  10   0        0.08       -1.31      1.31 o 
  -4  11   0        0.01        1.33      1.23 o 
  -3  11   0        0.40        1.91      1.17 o 
  -2  11   0        0.50       -0.81      2.73 o 
  -1  11   0        1.21        2.96      2.40 o 
   0  11   0       25.52       24.93      2.02 o 
   1  11   0      142.97      149.51      3.49 o 
   2  11   0       20.05       20.48      2.28 o 
   3  11   0       97.19       92.84     12.41 o 
   4  11   0        0.28        2.57      1.68 o 
   5  11   0        6.85        8.22      1.35 o 
   6  11   0        0.16       -1.08      1.08 o 
   7  11   0        1.13       -0.44      1.09 o 
   8  11   0        3.87        1.83      3.69 o 
   9  11   0        0.00       -0.83      1.27 o 
  -3  12   0        2.54        7.69      1.63 o 
  -2  12   0        0.61        1.79      1.77 o 
  -1  12   0        0.02       -0.83      1.09 o 
   0  12   0        4.21        4.80      1.30 o 
   1  12   0        4.65        4.41      1.29 o 
   2  12   0       49.25       54.01      4.28 o 
   3  12   0       84.20       88.04      5.74 o 
   4  12   0        1.66        1.46      1.23 o 
   5  12   0        4.44        6.44      2.68 o 
   6  12   0        1.08        1.89      2.17 o 
   7  12   0        1.70        0.59      2.08 o 
   8  12   0        0.39        2.54      2.45 o 
  -1  13   0        1.41        3.96      1.54 o 
   0  13   0        0.54        2.58      2.98 o 
   1  13   0        1.54        5.86      1.95 o 
   2  13   0        7.55        4.31      1.95 o 
   3  13   0        0.52        5.55      2.02 o 
   4  13   0        0.02        2.48      1.35 o 
   5  13   0        5.59        6.64      2.45 o 
   6  13   0        1.20       -2.08      2.08 o 
   7  13   0        0.09        0.25      2.30 o 
   3  14   0        0.90        6.92      2.48 o 
  -5 -13   1       19.30       20.83      2.20 o 
  -4 -13   1        4.84        7.34      3.06 o 
  -3 -13   1       14.31       19.12      2.20 o 
  -2 -13   1        0.40        3.72      2.02 o 
  -1 -13   1        0.88        0.31      2.05 o 
   0 -13   1        0.06        2.39      1.92 o 
  -7 -12   1        0.01        3.20      2.48 o 
  -6 -12   1        0.16       -2.02      2.02 o 
  -5 -12   1       13.72       16.03      1.95 o 
  -4 -12   1        0.22        1.14      1.69 o 
  -3 -12   1        0.32       -0.06      1.48 o 
  -2 -12   1        7.48        9.23      2.67 o 
  -1 -12   1        1.43        0.87      1.77 o 
   0 -12   1        4.06        5.10      1.42 o 
   1 -12   1        0.97        2.96      2.31 o 
   2 -12   1        1.00        3.65      1.43 o 
   3 -12   1        0.32        4.41      2.11 o 
  -9 -11   1        0.44        0.40      1.83 o 
  -8 -11   1        0.59        0.66      1.26 o 
  -7 -11   1        1.48        2.73      2.30 o 
  -6 -11   1        1.92        1.72      1.25 o 
  -5 -11   1        9.25       10.20      1.61 o 
  -4 -11   1        0.97       -0.51      1.19 o 
  -3 -11   1        4.33        6.83      2.14 o 
  -2 -11   1        1.56        3.04      1.39 o 
  -1 -11   1       15.43       16.61      1.88 o 
   0 -11   1        3.59        7.21      1.41 o 
   1 -11   1        0.84        5.63      2.71 o 
   2 -11   1        0.07        0.46      1.63 o 
   3 -11   1        0.11        1.62      1.14 o 
   4 -11   1        6.02        9.54      1.71 o 
  -9 -10   1        1.10        3.26      1.41 o 
  -8 -10   1        5.79        3.61      2.51 o 
  -7 -10   1        7.46        6.44      1.41 o 
  -6 -10   1       16.21       18.37      2.99 o 
  -5 -10   1        4.56        8.07      1.39 o 
  -4 -10   1        6.06        6.74      1.33 o 
  -3 -10   1       17.11       15.85      1.74 o 
  -2 -10   1       21.88       22.04      2.85 o 
  -1 -10   1       23.38       24.58      1.53 o 
   0 -10   1        2.02        3.00      0.96 o 
   1 -10   1        4.31        5.09      1.28 o 
   2 -10   1        3.50        5.44      1.34 o 
   3 -10   1        0.74        0.86      0.97 o 
   4 -10   1        2.40        2.08      1.18 o 
   5 -10   1       13.72       14.60      1.86 o 
 -10  -9   1        0.06        0.03      1.33 o 
  -9  -9   1        0.50        1.26      1.17 o 
  -8  -9   1        3.68        3.34      1.24 o 
  -7  -9   1       20.77       24.03      1.92 o 
  -6  -9   1       26.49       24.40      1.48 o 
  -5  -9   1       11.25       11.46      1.15 o 
  -4  -9   1        1.41        1.70      0.76 o 
  -3  -9   1        0.13        0.37      0.99 o 
  -2  -9   1       20.87       19.07      1.33 o 
  -1  -9   1       11.14       13.75      1.21 o 
   0  -9   1        1.57        0.51      1.21 o 
   1  -9   1        0.45       -0.28      1.42 o 
   2  -9   1       37.13       29.88      1.62 o 
   3  -9   1       17.73       14.02      1.67 o 
   4  -9   1        0.03        1.07      1.12 o 
   5  -9   1       15.72       16.13      1.79 o 
   6  -9   1        3.80        4.14      1.34 o 
   7  -9   1        0.40        1.61      1.86 o 
 -10  -8   1        1.31        3.84      1.31 o 
  -9  -8   1        2.37        1.60      1.11 o 
  -8  -8   1        0.17        0.71      0.98 o 
  -7  -8   1       11.29       10.79      1.12 o 
  -6  -8   1        0.03       -0.65      0.65 o 
  -5  -8   1        0.29        0.36      0.67 o 
  -4  -8   1       14.25       12.58      1.04 o 
  -3  -8   1       16.35       16.36      1.13 o 
  -2  -8   1        9.80       10.25      0.98 o 
  -1  -8   1        8.16        7.39      0.95 o 
   0  -8   1       17.98       16.00      1.22 o 
   1  -8   1        4.55        5.11      0.91 o 
   2  -8   1       32.22       37.05      1.67 o 
   3  -8   1        8.36        6.31      1.19 o 
   4  -8   1        0.10        1.15      1.18 o 
   5  -8   1        2.51        4.25      1.10 o 
   6  -8   1       12.87       12.63      1.68 o 
   7  -8   1        2.80        5.07      1.41 o 
   8  -8   1        0.00       -0.62      1.83 o 
 -11  -7   1        0.07       -1.28      1.28 o 
 -10  -7   1        2.86        4.76      1.45 o 
  -9  -7   1        3.55        3.94      1.16 o 
  -8  -7   1        4.43        7.21      1.27 o 
  -7  -7   1        0.86        1.85      1.01 o 
  -6  -7   1        6.55        4.48      0.79 o 
  -5  -7   1        0.67        0.86      0.69 o 
  -4  -7   1        0.11       -0.59      0.59 o 
  -3  -7   1        5.86        6.54      0.63 o 
  -2  -7   1       28.35       27.70      1.02 o 
  -1  -7   1        3.47        3.71      0.54 o 
   0  -7   1       15.46       13.97      1.02 o 
   1  -7   1       36.27       36.90      1.50 o 
   2  -7   1        0.07       -0.10      1.10 o 
   3  -7   1        0.13       -0.27      1.08 o 
   4  -7   1       12.89       10.87      1.01 o 
   5  -7   1      103.27       75.33      3.17 o 
   6  -7   1        0.15        1.95      1.13 o 
   7  -7   1       10.44        9.88      1.56 o 
   8  -7   1        1.04        1.53      1.29 o 
 -11  -6   1        0.24       -1.22      1.74 o 
 -10  -6   1       13.91       17.06      1.86 o 
  -9  -6   1       21.47       23.28      1.95 o 
  -8  -6   1       14.79       15.22      1.52 o 
  -7  -6   1        0.07       -0.19      0.63 o 
  -6  -6   1        3.45        4.08      0.74 o 
  -5  -6   1       32.64       33.01      1.39 o 
  -4  -6   1       11.21       11.96      0.93 o 
  -3  -6   1       19.03       17.20      0.79 o 
  -2  -6   1       38.05       39.02      1.09 o 
  -1  -6   1        0.62       -0.26      0.42 o 
   0  -6   1      250.15      278.12      2.76 o 
   1  -6   1       46.40       46.02      1.56 o 
   2  -6   1       52.32       44.24      1.55 o 
   3  -6   1      108.53       99.73      2.33 o 
   4  -6   1        0.40        1.10      0.59 o 
   5  -6   1        6.19        7.09      1.28 o 
   6  -6   1        8.42        8.21      1.36 o 
   7  -6   1        2.34        1.09      1.02 o 
   8  -6   1        0.45        0.85      1.14 o 
   9  -6   1        0.26        1.83      1.33 o 
 -11  -5   1        7.03        8.19      1.63 o 
 -10  -5   1       12.19       11.23      1.67 o 
  -9  -5   1       24.76       20.32      1.81 o 
  -8  -5   1       11.05       10.02      1.04 o 
  -7  -5   1        5.58        8.11      0.92 o 
  -6  -5   1       14.94       15.30      1.29 o 
  -5  -5   1       22.41       19.55      1.04 o 
  -4  -5   1       86.79       93.68      2.60 o 
  -3  -5   1       27.41       23.53      0.90 o 
  -2  -5   1      118.47      112.73      1.64 o 
  -1  -5   1       51.60       43.37      1.03 o 
   0  -5   1        2.84        3.33      1.08 o 
   1  -5   1      546.55      578.29      3.86 o 
   2  -5   1       65.69       62.83      1.67 o 
   3  -5   1      105.47       98.78      2.18 o 
   4  -5   1       79.21       77.06      2.08 o 
   5  -5   1        0.23        2.00      0.86 o 
   6  -5   1       92.34       71.54      2.21 o 
   7  -5   1        1.16        2.11      1.01 o 
   8  -5   1        0.55        0.34      0.97 o 
   9  -5   1        1.29        2.46      1.14 o 
  10  -5   1        0.00        0.19      1.71 o 
 -12  -4   1        2.78        4.44      2.51 o 
 -11  -4   1        0.75        1.44      3.34 o 
 -10  -4   1        1.22       -0.05      1.13 o 
  -9  -4   1        0.14        1.51      0.95 o 
  -8  -4   1        7.60        6.05      0.92 o 
  -7  -4   1       14.50       14.06      1.04 o 
  -6  -4   1        0.75        1.29      0.61 o 
  -5  -4   1        5.57        5.36      0.77 o 
  -4  -4   1      151.25      163.94      2.76 o 
  -3  -4   1      283.25      286.93      2.48 o 
  -2  -4   1       55.19       56.41      2.26 o 
  -1  -4   1      868.94      897.08      4.98 o 
   0  -4   1      214.28      198.25      1.91 o 
   1  -4   1       30.00       27.84      0.69 o 
   2  -4   1     2213.30     2546.55     11.29 o 
   3  -4   1        0.00        0.65      0.43 o 
   4  -4   1      124.81      142.30      2.82 o 
   5  -4   1       38.82       30.36      1.72 o 
   6  -4   1       11.46       15.04      1.19 o 
   7  -4   1        0.34        0.77      0.64 o 
   8  -4   1        0.49        1.31      0.92 o 
   9  -4   1        0.38        2.23      1.13 o 
  10  -4   1        0.12        2.02      1.86 o 
 -12  -3   1        6.25        8.96      1.76 o 
 -11  -3   1       25.44       23.32      2.12 o 
 -10  -3   1        0.20        0.07      1.09 o 
  -9  -3   1        5.06        4.70      1.18 o 
  -8  -3   1        2.25        1.75      0.67 o 
  -7  -3   1       32.97       36.00      1.82 o 
  -6  -3   1        9.40        7.85      0.86 o 
  -5  -3   1       20.64       18.69      0.96 o 
  -4  -3   1      670.68      682.01      5.45 o 
  -3  -3   1      138.36      140.75      2.07 o 
  -2  -3   1        8.75       12.39      0.53 o 
  -1  -3   1      309.15      289.77      2.24 o 
   0  -3   1      495.33      531.60      3.20 o 
   1  -3   1      152.02      151.65      2.03 o 
   2  -3   1      900.44      998.83      5.25 o 
   3  -3   1      496.62      599.01      5.01 o 
   4  -3   1       12.55       14.72      0.69 o 
   5  -3   1      120.11      122.24      1.99 o 
   6  -3   1       16.35       16.68      1.03 o 
   7  -3   1        2.94        3.19      0.70 o 
   8  -3   1       56.76       52.61      2.00 o 
   9  -3   1       32.43       27.21      2.82 o 
  10  -3   1        1.07       -0.59      1.61 o 
 -12  -2   1       22.16       27.52      3.32 o 
 -11  -2   1       49.24       53.41      2.94 o 
 -10  -2   1       33.01       38.36      2.31 o 
  -9  -2   1        5.25        4.00      1.15 o 
  -8  -2   1        0.18        1.16      0.67 o 
  -7  -2   1        9.33        7.38      0.81 o 
  -6  -2   1       27.08       25.13      0.89 o 
  -5  -2   1        1.35        0.31      0.31 o 
  -4  -2   1      655.52      652.93      4.02 o 
  -3  -2   1       59.50       56.49      0.82 o 
  -2  -2   1    33949.13    30442.70    319.35 o 
  -1  -2   1     2700.14     2652.99     10.68 o 
   0  -2   1        0.01        0.02      0.37 o 
   1  -2   1      207.10      192.56      2.05 o 
   2  -2   1        4.58        4.29      0.68 o 
   3  -2   1      273.98      344.78      2.70 o 
   4  -2   1        0.42        1.61      0.40 o 
   5  -2   1       19.21       16.84      0.76 o 
   6  -2   1       22.09       18.48      1.31 o 
   7  -2   1        7.76        7.33      0.71 o 
   8  -2   1       11.62       11.81      1.02 o 
   9  -2   1       12.28       12.03      1.38 o 
 -12  -1   1       14.39       14.30      2.64 o 
 -11  -1   1       14.01       12.69      2.54 o 
 -10  -1   1        0.89        2.89      1.14 o 
  -9  -1   1        0.94        0.56      0.74 o 
  -8  -1   1        6.31        5.91      0.81 o 
  -7  -1   1        0.23       -0.20      0.54 o 
  -6  -1   1        8.75        8.19      0.60 o 
  -5  -1   1       65.02       64.63      1.25 o 
  -4  -1   1       50.85       51.80      1.00 o 
  -3  -1   1      155.34      159.19      1.54 o 
  -2  -1   1     8456.57     8908.96     41.41 o 
  -1  -1   1     1831.11     1858.24      8.87 o 
   0  -1   1       90.57       89.52      1.02 o 
   1  -1   1     9749.41     9736.71     66.49 o 
   2  -1   1     1869.98     1966.26     11.39 o 
   3  -1   1      699.19      777.49      4.39 o 
   4  -1   1      273.09      301.82      2.69 o 
   5  -1   1        7.41        6.27      0.52 o 
   6  -1   1       48.71       48.84      1.30 o 
   7  -1   1        8.29        9.85      0.74 o 
   8  -1   1       38.99       37.89      1.25 o 
   9  -1   1        1.45        1.08      0.83 o 
  10  -1   1       13.57       14.58      2.17 o 
 -11   0   1        2.66        1.05      1.83 o 
 -10   0   1        0.00        1.40      1.55 o 
  -9   0   1        5.86        5.11      0.91 o 
  -8   0   1        3.94        2.88      0.75 o 
  -7   0   1       42.99       43.58      1.29 o 
  -6   0   1      222.97      226.68      2.71 o 
  -5   0   1       60.74       58.79      1.24 o 
  -4   0   1       29.46       32.08      0.83 o 
  -3   0   1       89.81       93.28      1.21 o 
  -2   0   1     2133.92     2237.10      9.15 o 
  -1   0   1      162.32      163.07      1.45 o 
   0   0   1     3381.69     3224.10     29.78 o 
   1   0   1        0.58        1.92      0.39 o 
   2   0   1      156.34      171.55      1.42 o 
   3   0   1        5.68        4.27      0.33 o 
   4   0   1       71.29       62.65      1.14 o 
   5   0   1      271.64      286.13      2.80 o 
   6   0   1       56.10       56.59      1.34 o 
   7   0   1       37.21       34.57      1.05 o 
   8   0   1        2.18        1.75      0.94 o 
   9   0   1       41.19       37.87      1.68 o 
  10   0   1       80.57       80.29      3.69 o 
 -10   1   1        3.47        4.37      1.68 o 
  -9   1   1        0.25        0.98      0.95 o 
  -8   1   1        0.08        0.54      0.52 o 
  -7   1   1       48.37       44.51      1.35 o 
  -6   1   1       21.28       18.88      0.85 o 
  -5   1   1      168.19      177.17      2.23 o 
  -4   1   1      903.47      960.20      5.50 o 
  -3   1   1       10.21        8.29      0.55 o 
  -2   1   1       79.04       73.59      1.30 o 
  -1   1   1      556.87      527.92      3.25 o 
   0   1   1     1486.02     1543.38      9.25 o 
   1   1   1      261.24      238.65      1.69 o 
   2   1   1      785.16      836.96      4.04 o 
   3   1   1      681.08      685.23      3.80 o 
   4   1   1       65.21       67.27      1.13 o 
   5   1   1       16.95       15.69      0.67 o 
   6   1   1       20.58       20.16      0.83 o 
   7   1   1       24.53       20.55      0.93 o 
   8   1   1       83.96       91.06      1.97 o 
   9   1   1      368.59      392.51      6.44 o 
  10   1   1      137.34      153.15      4.29 o 
  11   1   1       10.17       14.32      1.69 o 
  -9   2   1        4.37        3.22      1.08 o 
  -8   2   1        1.29        1.70      0.72 o 
  -7   2   1       11.60       11.19      0.75 o 
  -6   2   1       18.83       22.91      0.95 o 
  -5   2   1      279.38      299.50      3.02 o 
  -4   2   1     2335.75     2709.48     12.08 o 
  -3   2   1      705.18      744.63      4.38 o 
  -2   2   1      323.21      321.76      2.30 o 
  -1   2   1     2885.53     2916.42     21.23 o 
   0   2   1     3637.76     3503.64     24.89 o 
   1   2   1     5612.63     5760.90     26.46 o 
   2   2   1      591.02      674.67      7.31 o 
   3   2   1      507.29      499.58      3.04 o 
   4   2   1      695.14      704.99      4.24 o 
   5   2   1       35.77       33.93      0.91 o 
   6   2   1        0.72        1.66      0.48 o 
   7   2   1       47.95       42.55      2.38 o 
   8   2   1       13.50       14.82      1.04 o 
   9   2   1       16.49       15.95      1.54 o 
  10   2   1       53.38       55.22      2.68 o 
  11   2   1        4.81        6.12      1.36 o 
  12   2   1       12.01       12.54      1.80 o 
  -9   3   1       11.69       13.37      1.53 o 
  -8   3   1        2.28        2.46      0.97 o 
  -7   3   1        4.84        6.31      0.85 o 
  -6   3   1       18.77       16.82      0.86 o 
  -5   3   1       30.62       37.91      1.12 o 
  -4   3   1      421.97      454.22      3.65 o 
  -3   3   1      479.79      543.37      4.48 o 
  -2   3   1       17.38       12.45      0.51 o 
  -1   3   1      386.92      374.30      2.75 o 
   0   3   1        6.35        6.75      0.44 o 
   1   3   1       12.27       17.78      0.52 o 
   2   3   1       92.24       87.84      1.27 o 
   3   3   1      284.08      307.88      2.34 o 
   4   3   1      134.14      125.38      1.55 o 
   5   3   1      186.87      191.00      2.13 o 
   6   3   1       27.27       21.36      0.82 o 
   7   3   1       13.55       13.59      0.76 o 
   8   3   1      122.67      123.67      6.76 o 
   9   3   1        0.40        1.04      0.94 o 
  10   3   1       23.00       26.51      2.04 o 
  11   3   1        0.28        1.81      1.20 o 
  12   3   1       20.19       25.68      2.31 o 
  -9   4   1        2.63        3.23      1.13 o 
  -8   4   1        5.48        3.59      1.07 o 
  -7   4   1        5.50        4.48      1.04 o 
  -6   4   1        2.00        2.36      0.69 o 
  -5   4   1      110.28      101.43      1.85 o 
  -4   4   1        3.86        4.84      0.54 o 
  -3   4   1      309.28      366.25      3.12 o 
  -2   4   1      547.49      621.71      3.97 o 
  -1   4   1       56.70       43.51      0.89 o 
   0   4   1       17.26       18.78      0.62 o 
   1   4   1      114.73      114.61      1.37 o 
   2   4   1      118.36      123.11      1.46 o 
   3   4   1       11.18        8.23      0.46 o 
   4   4   1       32.04       35.53      0.87 o 
   5   4   1      217.81      228.74      2.42 o 
   6   4   1        3.48        6.11      0.54 o 
   7   4   1        7.28        9.49      0.98 o 
   8   4   1      155.63      161.82      4.01 o 
   9   4   1       10.71       12.37      1.41 o 
  10   4   1       10.40       13.51      1.62 o 
  11   4   1        1.82        1.26      1.25 o 
  12   4   1        1.58        1.88      1.41 o 
 -10   5   1        0.13        1.71      1.52 o 
  -9   5   1        3.99        5.75      1.29 o 
  -8   5   1       19.15       18.57      1.77 o 
  -7   5   1       98.48       85.89      3.31 o 
  -6   5   1        0.10        0.27      0.99 o 
  -5   5   1       24.45       24.54      1.70 o 
  -4   5   1        0.72       -0.08      0.42 o 
  -3   5   1        0.61        0.26      0.38 o 
  -2   5   1      131.44      165.17      1.99 o 
  -1   5   1      108.55      103.07      1.95 o 
   0   5   1       13.15       11.38      0.60 o 
   1   5   1      457.83      492.02      3.45 o 
   2   5   1      171.93      161.88      1.86 o 
   3   5   1      261.81      268.84      2.51 o 
   4   5   1       88.25       95.56      1.51 o 
   5   5   1       10.20       10.01      0.59 o 
   6   5   1       10.81       13.68      1.39 o 
   7   5   1       62.29       62.67      3.44 o 
   8   5   1      108.42      109.14      3.39 o 
   9   5   1        3.51        3.19      1.08 o 
  10   5   1        2.12        1.44      1.06 o 
  11   5   1        0.14        1.41      1.99 o 
  12   5   1        7.27        7.24      1.61 o 
  -9   6   1        0.43        3.30      1.21 o 
  -8   6   1       12.14       10.28      1.69 o 
  -7   6   1       53.98       45.79      2.59 o 
  -6   6   1       80.33       63.84      2.88 o 
  -5   6   1        0.01        1.03      0.88 o 
  -4   6   1        0.06        1.39      0.85 o 
  -3   6   1       51.25       56.13      3.26 o 
  -2   6   1        1.98        0.88      0.46 o 
  -1   6   1       28.75       22.69      0.84 o 
   0   6   1       26.78       24.89      0.85 o 
   1   6   1      273.07      275.59      2.69 o 
   2   6   1      216.75      224.54      2.42 o 
   3   6   1        5.04        3.45      0.48 o 
   4   6   1      159.65      159.32      2.10 o 
   5   6   1        9.37       13.07      0.72 o 
   6   6   1       18.43       19.10      1.07 o 
   7   6   1       24.57       24.38      1.67 o 
   8   6   1       19.07       19.41      1.62 o 
   9   6   1        7.95        6.96      1.32 o 
  10   6   1        0.16        0.39      2.05 o 
  11   6   1        5.15        7.91      1.77 o 
  12   6   1        0.51        0.06      1.99 o 
  -9   7   1        1.75        2.24      1.33 o 
  -8   7   1        1.83        1.91      1.95 o 
  -7   7   1       24.94       23.83      2.09 o 
  -6   7   1        7.05        6.75      1.33 o 
  -5   7   1        0.52        2.67      1.04 o 
  -4   7   1        7.30        4.79      1.24 o 
  -3   7   1       54.33       54.50      2.40 o 
  -2   7   1      167.32      162.43      2.79 o 
  -1   7   1      111.85      108.85      1.80 o 
   0   7   1       57.72       56.88      1.32 o 
   1   7   1        3.12        4.45      0.68 o 
   2   7   1        5.37        3.27      0.63 o 
   3   7   1       10.42        7.98      0.64 o 
   4   7   1        0.34        0.88      0.65 o 
   5   7   1      180.91      185.12      2.87 o 
   6   7   1        0.98        1.44      0.61 o 
   7   7   1        0.17        0.14      0.79 o 
   8   7   1        6.26        4.94      1.11 o 
   9   7   1        2.91        4.00      1.83 o 
  10   7   1        3.74        3.72      1.37 o 
  11   7   1        0.21       -0.77      1.27 o 
  -8   8   1        1.95        3.70      1.42 o 
  -7   8   1        0.53        0.29      1.15 o 
  -6   8   1        2.11        2.45      1.11 o 
  -5   8   1        0.41        0.11      1.00 o 
  -4   8   1        1.03        2.16      1.02 o 
  -3   8   1      180.47      163.71      4.59 o 
  -2   8   1       37.14       36.87      2.08 o 
  -1   8   1        5.91        4.51      0.84 o 
   0   8   1      179.92      186.52      2.53 o 
   1   8   1        0.29        0.30      0.73 o 
   2   8   1       19.11       19.14      0.98 o 
   3   8   1       99.28      101.70      2.99 o 
   4   8   1       71.19       69.05      1.61 o 
   5   8   1      186.27      170.12      3.05 o 
   6   8   1       23.84       20.15      1.56 o 
   7   8   1        7.48        4.61      1.11 o 
   8   8   1        8.94        9.03      1.31 o 
   9   8   1        4.10        3.96      1.94 o 
  10   8   1        4.90        4.57      1.36 o 
  11   8   1        2.85        3.59      1.50 o 
  -7   9   1        1.02        0.56      1.18 o 
  -6   9   1        0.22        0.36      1.17 o 
  -5   9   1        0.74        2.53      1.18 o 
  -4   9   1        7.01        6.49      1.50 o 
  -3   9   1        0.19       -0.26      0.89 o 
  -2   9   1       28.09       29.58      2.01 o 
  -1   9   1       57.36       59.73      2.64 o 
   0   9   1      192.59      192.65      3.40 o 
   1   9   1       21.82       22.30      1.33 o 
   2   9   1       15.49       15.85      0.95 o 
   3   9   1       42.45       43.55      1.39 o 
   4   9   1        2.75        1.75      1.25 o 
   5   9   1       22.86       19.27      1.22 o 
   6   9   1       14.21       12.61      1.86 o 
   7   9   1        0.14       -0.48      0.84 o 
   8   9   1        0.75       -0.85      0.99 o 
   9   9   1        1.58        1.55      1.25 o 
  10   9   1        0.00        0.51      1.33 o 
  -6  10   1        0.28        3.02      1.44 o 
  -5  10   1        2.63        6.51      1.50 o 
  -4  10   1        0.08        1.95      1.63 o 
  -3  10   1        0.30        0.76      1.02 o 
  -2  10   1        1.12        0.68      0.99 o 
  -1  10   1       33.51       32.69      2.19 o 
   0  10   1      153.30      150.63      4.20 o 
   1  10   1       89.36       90.23      2.51 o 
   2  10   1       26.45       27.57      1.79 o 
   3  10   1      108.69       98.05      6.08 o 
   4  10   1       14.34       14.40      1.11 o 
   5  10   1       17.99       15.94      1.20 o 
   6  10   1        0.79        1.24      2.64 o 
   7  10   1        8.68        5.33      1.26 o 
   8  10   1        0.55        0.31      1.14 o 
   9  10   1        0.35        1.74      1.29 o 
  10  10   1        0.31        1.65      1.38 o 
  -5  11   1        2.27        2.24      1.57 o 
  -4  11   1        3.52        7.34      1.47 o 
  -3  11   1        1.56        2.49      1.26 o 
  -2  11   1        0.77        0.15      1.23 o 
  -1  11   1        7.44        6.38      1.39 o 
   0  11   1        5.72        7.01      1.38 o 
   1  11   1       66.90       66.22      2.94 o 
   2  11   1        0.73        1.49      0.96 o 
   3  11   1       44.74       45.31      2.42 o 
   4  11   1       12.18       12.74      2.96 o 
   5  11   1        1.97        2.62      0.87 o 
   6  11   1        3.35        2.38      2.05 o 
   7  11   1        1.92        1.62      2.67 o 
   8  11   1        1.23        0.10      1.20 o 
   9  11   1        0.31       -0.72      1.27 o 
  -3  12   1        5.28        7.54      1.64 o 
  -2  12   1        0.89       -0.08      1.19 o 
  -1  12   1        2.19        1.41      1.28 o 
   0  12   1        2.69        0.75      1.16 o 
   1  12   1       25.44       27.07      2.10 o 
   2  12   1       11.24       12.26      1.59 o 
   3  12   1       58.81       63.42      6.07 o 
   4  12   1        6.25        5.79      1.44 o 
   5  12   1        0.59        5.24      2.17 o 
   6  12   1        1.01        0.62      1.89 o 
   7  12   1        1.64        0.29      1.27 o 
   8  12   1        0.06       -1.18      1.18 o 
   9  12   1        4.11        6.55      2.20 o 
  -2  13   1        0.17        0.99      1.99 o 
  -1  13   1        1.15        4.32      1.47 o 
   0  13   1        0.42       -0.67      1.16 o 
   1  13   1        4.29        5.91      1.50 o 
   2  13   1        2.40        3.82      1.80 o 
   3  13   1       20.89       26.43      3.13 o 
   4  13   1        7.06        8.25      2.26 o 
   5  13   1        0.46       -0.74      2.05 o 
   6  13   1        0.21        2.11      2.39 o 
   7  13   1        0.24       -2.20      2.20 o 
   1  14   1        0.97        2.64      2.11 o 
   2  14   1        2.00        8.72      2.23 o 
   3  14   1        1.09        3.51      1.86 o 
  -4 -13   2        6.08        5.37      2.20 o 
  -3 -13   2       12.49       15.39      2.08 o 
  -6 -12   2        0.44       -1.67      1.94 o 
  -5 -12   2       10.42        5.98      1.63 o 
  -4 -12   2        0.01        1.19      1.42 o 
  -3 -12   2        1.33        1.36      1.45 o 
  -2 -12   2        4.02        4.21      1.60 o 
  -1 -12   2       10.54       12.30      1.78 o 
   0 -12   2        1.73        1.80      1.77 o 
   1 -12   2        0.15        2.92      1.39 o 
   2 -12   2        0.15        1.64      1.92 o 
  -7 -11   2        0.29       -0.50      2.36 o 
  -6 -11   2        0.49        0.27      1.77 o 
  -5 -11   2        2.19        3.06      1.42 o 
  -4 -11   2        1.22        0.69      1.58 o 
  -3 -11   2        0.02        1.36      2.39 o 
  -2 -11   2       14.17       14.33      1.86 o 
  -1 -11   2        0.43        0.24      1.23 o 
   0 -11   2       22.33       24.90      2.13 o 
   1 -11   2        6.06        6.45      1.60 o 
   2 -11   2        1.05        1.41      1.24 o 
   3 -11   2        1.24        2.90      1.39 o 
   4 -11   2        0.78        0.93      2.02 o 
  -9 -10   2        4.19        3.57      2.08 o 
  -8 -10   2        0.08       -0.79      2.36 o 
  -7 -10   2        1.24        0.00      1.12 o 
  -6 -10   2       11.77        8.66      1.89 o 
  -5 -10   2        0.03        0.34      1.30 o 
  -4 -10   2        7.33        7.74      1.63 o 
  -3 -10   2        3.53        4.53      1.66 o 
  -2 -10   2        3.66        5.59      1.38 o 
  -1 -10   2        1.24        3.83      1.85 o 
   0 -10   2       16.40       19.70      1.52 o 
   1 -10   2        2.70        1.70      0.93 o 
   2 -10   2        0.05        1.36      1.08 o 
   3 -10   2        0.29        0.21      1.69 o 
   4 -10   2        0.09        0.59      1.18 o 
   5 -10   2        7.04        9.87      1.68 o 
 -10  -9   2        1.10        2.57      1.86 o 
  -9  -9   2        0.38       -1.25      1.99 o 
  -8  -9   2        0.12        0.07      1.15 o 
  -7  -9   2        0.14       -0.67      0.82 o 
  -6  -9   2        7.55        7.76      1.06 o 
  -5  -9   2        4.07        4.18      0.95 o 
  -4  -9   2        0.10        1.16      1.06 o 
  -3  -9   2        9.87       13.33      3.55 o 
  -2  -9   2        5.87        6.60      1.29 o 
  -1  -9   2        1.15        0.13      0.78 o 
   0  -9   2        1.99        3.72      0.90 o 
   1  -9   2       13.77       16.39      1.33 o 
   2  -9   2       20.19       19.97      1.46 o 
   3  -9   2       43.13       36.65      2.33 o 
   4  -9   2        0.00        0.50      1.58 o 
   5  -9   2        0.11        1.96      1.15 o 
   6  -9   2        2.42        2.43      1.33 o 
 -10  -8   2        0.79        0.65      1.28 o 
  -9  -8   2        0.03       -0.71      1.16 o 
  -8  -8   2        2.02       -0.11      1.05 o 
  -7  -8   2        2.78        4.37      0.90 o 
  -6  -8   2        0.28       -0.02      0.79 o 
  -5  -8   2       16.34       14.33      1.21 o 
  -4  -8   2        1.09        1.87      0.77 o 
  -3  -8   2        0.55        0.15      0.96 o 
  -2  -8   2       19.19       20.86      2.02 o 
  -1  -8   2        3.63        2.58      0.80 o 
   0  -8   2       16.45       17.18      1.25 o 
   1  -8   2        1.42        1.80      0.81 o 
   2  -8   2       12.24       11.39      1.13 o 
   3  -8   2       60.51       53.83      2.06 o 
   4  -8   2       34.59       36.23      2.37 o 
   5  -8   2        3.19        1.44      1.16 o 
   6  -8   2        0.06        1.15      1.75 o 
   7  -8   2        1.26        3.07      1.43 o 
 -11  -7   2        4.43        2.23      2.45 o 
 -10  -7   2        2.49        0.88      1.36 o 
  -9  -7   2        0.41        0.71      1.16 o 
  -8  -7   2        2.61        1.13      1.09 o 
  -7  -7   2        7.58        8.77      1.19 o 
  -6  -7   2        4.88        7.64      1.18 o 
  -5  -7   2        1.11        1.49      0.75 o 
  -4  -7   2        0.45        1.71      0.72 o 
  -3  -7   2        4.97        4.56      0.77 o 
  -2  -7   2        0.68        0.70      0.52 o 
  -1  -7   2      121.33      116.09      8.16 o 
   0  -7   2        0.31        0.14      0.75 o 
   1  -7   2       33.64       33.62      1.53 o 
   2  -7   2        1.12        0.71      0.75 o 
   3  -7   2       50.52       45.15      1.79 o 
   4  -7   2        0.02        0.75      0.74 o 
   5  -7   2        2.14        3.47      1.07 o 
   6  -7   2        0.70        0.16      1.00 o 
   7  -7   2        2.94        3.56      2.34 o 
   8  -7   2        0.07        3.95      1.40 o 
 -11  -6   2        0.65        2.06      1.51 o 
 -10  -6   2        0.36        1.35      1.21 o 
  -9  -6   2        3.87        5.69      1.28 o 
  -8  -6   2        7.40        7.55      1.01 o 
  -7  -6   2        2.93        1.90      0.81 o 
  -6  -6   2       10.11        9.92      1.00 o 
  -5  -6   2        1.48        3.64      0.89 o 
  -4  -6   2       56.39       49.18      2.14 o 
  -3  -6   2       31.31       31.77      1.33 o 
  -2  -6   2       18.02       17.26      0.80 o 
  -1  -6   2        0.28       -0.15      0.46 o 
   0  -6   2      262.50      266.98      3.66 o 
   1  -6   2       44.53       44.75      1.58 o 
   2  -6   2        0.01        0.35      0.62 o 
   3  -6   2        6.63        6.96      0.85 o 
   4  -6   2        0.16       -0.10      0.60 o 
   5  -6   2        0.00        0.54      0.72 o 
   6  -6   2        0.50        0.02      0.75 o 
   7  -6   2        7.96        5.78      1.27 o 
   8  -6   2        3.08        5.12      1.43 o 
   9  -6   2        0.34        1.21      1.83 o 
 -11  -5   2        0.63        2.49      1.54 o 
 -10  -5   2        0.24        1.21      1.09 o 
  -9  -5   2        6.40        4.72      1.43 o 
  -8  -5   2        3.84        3.74      0.90 o 
  -7  -5   2       18.10       22.22      1.35 o 
  -6  -5   2       72.71       69.47      2.94 o 
  -5  -5   2       43.74       48.84      1.68 o 
  -4  -5   2       11.65       12.48      0.99 o 
  -3  -5   2       64.22       64.75      1.97 o 
  -2  -5   2       24.95       23.93      0.83 o 
  -1  -5   2      166.42      168.78      2.07 o 
   0  -5   2     1283.32     1400.55      7.37 o 
   1  -5   2      663.04      730.92      6.16 o 
   2  -5   2        1.97        3.92      0.67 o 
   3  -5   2        9.14       12.81      1.09 o 
   4  -5   2        7.86       11.43      0.95 o 
   5  -5   2        9.81        9.17      0.95 o 
   6  -5   2      156.63      132.65      3.10 o 
   7  -5   2       11.09        8.59      1.26 o 
   8  -5   2        6.34        5.93      1.38 o 
   9  -5   2        4.50        7.01      2.11 o 
 -11  -4   2        0.00       -1.48      1.69 o 
 -10  -4   2        1.49        2.98      1.33 o 
  -9  -4   2        0.02        0.33      1.04 o 
  -8  -4   2        4.02        4.47      0.86 o 
  -7  -4   2       24.42       23.54      1.40 o 
  -6  -4   2       57.90       50.71      1.75 o 
  -5  -4   2       54.20       53.45      1.65 o 
  -4  -4   2     1289.16     1262.40      9.06 o 
  -3  -4   2      927.77      920.66      5.28 o 
  -2  -4   2      233.42      237.94      2.31 o 
  -1  -4   2        7.43        6.59      0.51 o 
   0  -4   2      133.14      153.26      1.73 o 
   1  -4   2        4.11        5.87      1.92 o 
   2  -4   2        0.00       -0.48      0.48 o 
   3  -4   2        2.12        2.05      0.64 o 
   4  -4   2       10.31       10.01      0.85 o 
   5  -4   2        4.80        4.70      0.70 o 
   6  -4   2        8.55        8.17      0.90 o 
   7  -4   2        4.94        5.15      0.90 o 
   8  -4   2        0.06        0.49      0.93 o 
   9  -4   2        1.05        3.38      1.80 o 
  10  -4   2        8.82       11.94      2.45 o 
 -11  -3   2        0.55        2.26      2.76 o 
 -10  -3   2        1.18        1.46      1.17 o 
  -9  -3   2        0.13        1.04      1.22 o 
  -8  -3   2        0.00       -0.54      0.61 o 
  -7  -3   2       15.71       13.67      1.07 o 
  -6  -3   2        4.28        3.65      0.68 o 
  -5  -3   2       53.43       51.66      1.59 o 
  -4  -3   2     1164.32     1146.88      7.85 o 
  -3  -3   2      370.60      338.00      3.52 o 
  -2  -3   2      137.59      142.56      1.56 o 
  -1  -3   2      157.56      159.33      1.69 o 
   0  -3   2       16.78       15.30      0.56 o 
   1  -3   2      801.83      846.24      5.89 o 
   2  -3   2     1228.78     1399.81      8.64 o 
   3  -3   2        2.75        2.40      0.37 o 
   4  -3   2        1.81        2.79      0.42 o 
   5  -3   2        6.30        5.47      0.71 o 
   6  -3   2       53.20       52.29      3.99 o 
   7  -3   2        6.41        5.44      0.96 o 
   8  -3   2        7.26        5.04      0.90 o 
   9  -3   2        6.72        6.95      1.27 o 
  10  -3   2        0.32        2.14      1.52 o 
 -11  -2   2       13.18       14.08      2.64 o 
 -10  -2   2        3.20        4.36      1.25 o 
  -9  -2   2        1.48        2.42      0.85 o 
  -8  -2   2       63.90       60.60      2.04 o 
  -7  -2   2       11.53        9.70      1.42 o 
  -6  -2   2        0.29        0.45      1.11 o 
  -5  -2   2       15.09       13.92      0.90 o 
  -4  -2   2      200.04      209.46      2.83 o 
  -3  -2   2      425.30      412.27      3.76 o 
  -2  -2   2     3541.97     3648.41     40.98 o 
  -1  -2   2      986.76     1016.38      5.01 o 
   0  -2   2      816.37      830.59      4.28 o 
   1  -2   2      976.79     1057.47      7.60 o 
   2  -2   2      602.03      593.27      4.60 o 
   3  -2   2      782.87      878.64      4.96 o 
   4  -2   2      454.12      527.47      3.85 o 
   5  -2   2      151.07      144.17      2.05 o 
   6  -2   2        4.28        5.45      0.59 o 
   7  -2   2        0.27        1.05      0.65 o 
   8  -2   2       29.53       29.15      2.30 o 
   9  -2   2        4.37        6.56      0.98 o 
  10  -2   2        4.71        7.40      1.31 o 
 -11  -1   2        3.92        2.11      1.89 o 
 -10  -1   2        0.75        2.42      1.74 o 
  -9  -1   2       26.39       25.87      1.51 o 
  -8  -1   2        3.62        3.47      0.98 o 
  -7  -1   2       10.39       11.73      1.01 o 
  -6  -1   2      254.00      236.92      3.43 o 
  -5  -1   2       28.38       29.09      0.86 o 
  -4  -1   2       17.13       23.71      1.41 o 
  -3  -1   2       43.10       40.88      0.70 o 
  -2  -1   2    11254.09    11493.41     71.11 o 
  -1  -1   2    16371.09    15117.25    232.46 o 
   0  -1   2     1697.43     1758.60      7.45 o 
   1  -1   2     5443.52     5456.21     23.92 o 
   2  -1   2      381.64      395.18      2.56 o 
   3  -1   2        4.26        4.14      0.41 o 
   4  -1   2       17.69       17.10      0.66 o 
   5  -1   2       97.33       96.92      1.65 o 
   6  -1   2      187.97      179.40      2.97 o 
   7  -1   2      360.73      347.28      3.79 o 
   8  -1   2      191.47      181.77      4.23 o 
   9  -1   2        2.43        4.58      1.05 o 
  10  -1   2        2.90        3.08      1.10 o 
 -11   0   2        3.38        5.59      1.36 o 
 -10   0   2        0.43        1.37      1.64 o 
  -9   0   2        6.12        8.87      1.19 o 
  -8   0   2        9.21        8.93      0.93 o 
  -7   0   2       55.53       56.00      2.05 o 
  -6   0   2       92.84       94.68      1.74 o 
  -5   0   2        5.81        7.23      0.54 o 
  -4   0   2      101.95      105.92      1.50 o 
  -3   0   2      464.90      477.98      3.13 o 
  -2   0   2     7605.04     7640.38     56.15 o 
  -1   0   2     9394.87     9003.35     57.96 o 
   0   0   2      478.49      480.63      2.56 o 
   1   0   2      212.12      248.56      1.68 o 
   2   0   2     2352.50     2532.18     10.33 o 
   3   0   2      549.88      580.63      3.55 o 
   4   0   2       13.40       12.58      0.57 o 
   5   0   2       98.31       90.66      1.96 o 
   6   0   2        5.74        5.33      0.53 o 
   7   0   2      155.18      139.30      2.31 o 
   8   0   2      301.83      280.04      4.11 o 
   9   0   2        1.94        1.64      0.84 o 
  10   0   2       56.85       65.46      4.06 o 
  11   0   2        0.31        1.18      1.64 o 
 -11   1   2        0.89        3.44      1.77 o 
 -10   1   2        0.10        0.28      1.02 o 
  -9   1   2        0.00        0.09      0.74 o 
  -8   1   2        0.76        1.83      0.65 o 
  -7   1   2       19.21       19.22      0.95 o 
  -6   1   2      132.84      132.35      2.12 o 
  -5   1   2      189.25      190.47      2.33 o 
  -4   1   2      161.97      171.02      2.00 o 
  -3   1   2     1431.81     1520.24      7.22 o 
  -2   1   2        6.83        8.56      0.92 o 
  -1   1   2        3.34        7.33      0.36 o 
   0   1   2     1180.63     1198.63      5.48 o 
   1   1   2     3405.21     3465.33     19.61 o 
   2   1   2      100.35       97.55      1.35 o 
   3   1   2      153.41      142.49      1.46 o 
   4   1   2       24.87       23.50      0.69 o 
   5   1   2        0.16        1.32      0.36 o 
   6   1   2        9.14       11.96      0.67 o 
   7   1   2      107.88      104.76      2.40 o 
   8   1   2       10.71       10.80      0.97 o 
   9   1   2        6.75        6.31      1.29 o 
  10   1   2      175.94      168.53      5.88 o 
  11   1   2        2.80        4.68      1.68 o 
  12   1   2        0.49       -1.55      1.55 o 
 -10   2   2       10.82       10.44      1.50 o 
  -9   2   2       16.99       16.06      1.61 o 
  -8   2   2        0.80       -0.84      1.18 o 
  -7   2   2       30.85       28.90      1.16 o 
  -6   2   2      113.48      114.59      2.01 o 
  -5   2   2       37.36       38.31      1.09 o 
  -4   2   2      416.83      463.66      3.59 o 
  -3   2   2      507.36      538.86      3.59 o 
  -2   2   2      155.63      162.72      1.53 o 
  -1   2   2      513.37      514.54      3.64 o 
   0   2   2      500.15      512.28      4.16 o 
   1   2   2      670.69      686.92      3.42 o 
   2   2   2        0.41        1.07      0.30 o 
   3   2   2      718.97      724.04      3.95 o 
   4   2   2       30.45       31.97      0.75 o 
   5   2   2       61.17       59.37      1.17 o 
   6   2   2       72.92       75.02      1.89 o 
   7   2   2        0.16       -0.33      0.62 o 
   8   2   2      197.17      199.52      4.18 o 
   9   2   2        0.01       -0.01      0.93 o 
  10   2   2       28.50       31.06      4.50 o 
  11   2   2        0.10        2.59      1.74 o 
  12   2   2        1.03       -0.31      1.86 o 
 -10   3   2        0.28        1.68      1.68 o 
  -9   3   2        0.79        2.17      1.55 o 
  -8   3   2       12.13       13.04      1.20 o 
  -7   3   2        8.98        7.47      0.95 o 
  -6   3   2        0.34        1.22      0.63 o 
  -5   3   2       47.06       44.61      1.21 o 
  -4   3   2      111.62      119.01      2.03 o 
  -3   3   2      447.14      463.85      3.35 o 
  -2   3   2      238.29      219.36      1.89 o 
  -1   3   2      128.10      117.80      1.70 o 
   0   3   2      559.73      584.79      3.81 o 
   1   3   2      113.58      112.94      1.19 o 
   2   3   2        0.10       -0.20      0.20 o 
   3   3   2      312.88      279.83      2.11 o 
   4   3   2      197.23      203.20      1.93 o 
   5   3   2      277.20      316.39      3.23 o 
   6   3   2      564.73      610.82      4.50 o 
   7   3   2        0.01       -0.27      0.48 o 
   8   3   2        7.36        5.82      0.79 o 
   9   3   2       32.67       29.06      1.90 o 
  10   3   2       94.62       96.88      5.37 o 
  11   3   2        0.14        0.00      1.43 o 
  12   3   2        6.95        5.87      1.51 o 
 -10   4   2        0.62        0.84      1.46 o 
  -9   4   2        9.08       13.00      2.48 o 
  -8   4   2       20.00       17.74      1.71 o 
  -7   4   2       14.15       14.36      1.20 o 
  -6   4   2        4.93        4.04      0.81 o 
  -5   4   2       14.88       16.32      1.66 o 
  -4   4   2       30.23       35.18      1.01 o 
  -3   4   2       10.51        7.37      0.51 o 
  -2   4   2        4.34        6.12      0.42 o 
  -1   4   2      439.08      446.66      2.97 o 
   0   4   2       90.00      100.59      1.24 o 
   1   4   2      266.71      243.13      2.03 o 
   2   4   2      772.46      815.26      4.48 o 
   3   4   2      105.24      104.27      1.34 o 
   4   4   2       57.22       63.93      1.11 o 
   5   4   2       66.82       74.41      1.30 o 
   6   4   2      714.20      737.43      5.05 o 
   7   4   2        0.27       -0.27      0.52 o 
   8   4   2        5.08        4.85      0.98 o 
   9   4   2        7.15        8.19      1.26 o 
  10   4   2        2.02        2.54      1.11 o 
  11   4   2        0.26       -0.94      0.94 o 
  12   4   2       20.51       23.39      2.12 o 
 -10   5   2        0.19        1.95      1.55 o 
  -9   5   2       13.86       13.52      1.64 o 
  -8   5   2        0.23        1.26      1.01 o 
  -7   5   2       20.61       15.67      1.57 o 
  -6   5   2       21.45       18.47      1.12 o 
  -5   5   2       25.62       28.92      1.24 o 
  -4   5   2       63.68       53.80      1.53 o 
  -3   5   2        7.73        6.78      0.66 o 
  -2   5   2      101.53       91.44      1.42 o 
  -1   5   2      791.41      834.05      4.86 o 
   0   5   2      211.56      214.84      2.42 o 
   1   5   2      141.52      142.67      1.68 o 
   2   5   2      278.19      280.82      2.49 o 
   3   5   2       82.24       82.80      1.33 o 
   4   5   2      166.61      161.69      1.94 o 
   5   5   2        6.43        8.24      0.54 o 
   6   5   2       38.20       41.43      2.18 o 
   7   5   2       10.00       10.09      0.86 o 
   8   5   2       36.28       32.39      1.91 o 
   9   5   2        4.30        5.21      1.11 o 
  10   5   2        0.01       -0.23      1.24 o 
  11   5   2       20.49       22.71      2.07 o 
  12   5   2        1.81        2.80      1.50 o 
  -9   6   2        6.12        6.08      1.41 o 
  -8   6   2        2.72        2.36      1.12 o 
  -7   6   2       10.22        8.87      1.37 o 
  -6   6   2       37.11       30.59      2.04 o 
  -5   6   2      119.32      103.24      3.39 o 
  -4   6   2        9.60        7.13      1.03 o 
  -3   6   2       21.91       17.77      1.11 o 
  -2   6   2      138.19      138.45      1.91 o 
  -1   6   2       46.91       41.89      1.04 o 
   0   6   2       13.66       12.11      0.67 o 
   1   6   2      618.75      707.01      4.60 o 
   2   6   2      214.91      216.76      2.33 o 
   3   6   2      854.48      872.75      5.39 o 
   4   6   2       43.69       37.89      1.04 o 
   5   6   2       63.72       71.45      1.44 o 
   6   6   2        1.22        2.78      0.78 o 
   7   6   2        8.60       10.73      1.25 o 
   8   6   2       53.72       47.73      2.36 o 
   9   6   2       11.55       11.34      1.45 o 
  10   6   2        2.38        1.26      1.06 o 
  11   6   2        1.40        1.59      1.28 o 
  12   6   2        0.13        1.03      1.35 o 
  -9   7   2        4.58        5.87      1.47 o 
  -8   7   2        4.64        4.83      2.71 o 
  -7   7   2        0.27        1.26      0.98 o 
  -6   7   2        0.00       -0.85      0.89 o 
  -5   7   2        6.07        8.21      2.92 o 
  -4   7   2       38.86       37.31      2.20 o 
  -3   7   2       35.60       35.25      1.94 o 
  -2   7   2      825.69      835.66      8.38 o 
  -1   7   2        0.58        2.47      0.51 o 
   0   7   2       16.18       16.55      0.81 o 
   1   7   2       16.43       17.60      0.80 o 
   2   7   2      204.69      220.65      2.55 o 
   3   7   2      368.63      391.05      4.11 o 
   4   7   2       28.70       30.36      1.01 o 
   5   7   2        2.76        1.67      0.50 o 
   6   7   2        0.01        0.20      0.66 o 
   7   7   2       22.40       25.89      1.77 o 
   8   7   2        2.53        0.62      0.90 o 
   9   7   2       10.18        8.79      1.97 o 
  10   7   2        1.37        0.25      2.11 o 
  11   7   2        1.09        0.39      1.32 o 
  -8   8   2        0.96        1.27      1.43 o 
  -7   8   2        1.34        3.73      2.59 o 
  -6   8   2        1.20        1.69      1.03 o 
  -5   8   2        3.32        5.92      2.50 o 
  -4   8   2       33.69       34.79      2.61 o 
  -3   8   2        2.55        1.44      1.02 o 
  -2   8   2       40.19       30.25      1.94 o 
  -1   8   2       14.44       13.32      1.05 o 
   0   8   2       11.02        9.15      0.73 o 
   1   8   2        4.70        4.91      0.62 o 
   2   8   2       68.39       67.77      1.53 o 
   3   8   2       30.89       29.52      1.09 o 
   4   8   2       14.15       16.30      1.00 o 
   5   8   2       46.87       50.87      1.59 o 
   6   8   2        0.03        0.29      0.77 o 
   7   8   2        0.01        0.29      0.91 o 
   8   8   2        2.83        1.31      1.77 o 
   9   8   2        6.33        6.87      1.39 o 
  10   8   2        0.09       -1.26      1.26 o 
  11   8   2        1.02        0.19      1.36 o 
  -7   9   2        2.85        2.95      1.38 o 
  -6   9   2        0.71        4.04      1.31 o 
  -5   9   2        1.36        1.23      1.11 o 
  -4   9   2       13.87       17.04      1.77 o 
  -3   9   2        1.71        1.56      1.07 o 
  -2   9   2      104.41      105.63      3.58 o 
  -1   9   2      164.77      161.45      4.18 o 
   0   9   2       15.38       15.65      1.88 o 
   1   9   2      142.07      137.90      2.36 o 
   2   9   2        4.97        4.58      0.75 o 
   3   9   2      103.57       96.64      1.97 o 
   4   9   2       25.98       27.44      1.13 o 
   5   9   2       32.34       32.86      1.44 o 
   6   9   2       15.87       16.57      1.50 o 
   7   9   2        0.05       -1.55      1.55 o 
   8   9   2        2.73       -0.73      0.91 o 
   9   9   2        0.19        0.45      1.12 o 
  10   9   2        0.53       -1.15      1.15 o 
  11   9   2        5.55        4.44      1.56 o 
  -6  10   2        0.07        1.38      1.77 o 
  -5  10   2        6.97        7.50      1.64 o 
  -4  10   2        3.62        2.71      1.12 o 
  -3  10   2        6.33        8.02      1.38 o 
  -2  10   2       11.86       10.59      2.51 o 
  -1  10   2      197.25      185.42      4.76 o 
   0  10   2      139.41      135.28      3.93 o 
   1  10   2      467.00      458.39     13.82 o 
   2  10   2      150.86      154.60      2.62 o 
   3  10   2       10.03       10.86      0.90 o 
   4  10   2       14.48       14.42      0.95 o 
   5  10   2        1.05        1.41      0.89 o 
   6  10   2        1.75        0.57      0.96 o 
   7  10   2       25.54       26.06      1.97 o 
   8  10   2        1.06        0.35      1.11 o 
   9  10   2        0.71       -0.98      1.15 o 
  10  10   2        1.59        3.81      1.51 o 
  -5  11   2        0.23        0.74      1.36 o 
  -4  11   2        5.58        4.15      1.38 o 
  -3  11   2        1.63        0.78      1.95 o 
  -2  11   2        0.03        1.25      0.99 o 
  -1  11   2        0.85        1.41      1.85 o 
   0  11   2        0.00        0.57      1.00 o 
   1  11   2      199.12      190.25      6.59 o 
   2  11   2       30.18       28.87      1.95 o 
   3  11   2        1.91        1.32      0.85 o 
   4  11   2        4.03        3.82      1.08 o 
   5  11   2        0.10       -0.16      0.99 o 
   6  11   2        1.14       -0.43      0.94 o 
   7  11   2        1.70        2.67      1.19 o 
   8  11   2        3.64        3.53      1.36 o 
   9  11   2        8.96        7.79      1.58 o 
  10  11   2        6.50        3.50      1.54 o 
  -3  12   2        0.72        3.34      1.29 o 
  -2  12   2        0.64        1.16      1.20 o 
  -1  12   2        5.68        8.81      1.49 o 
   0  12   2        4.23        5.49      1.55 o 
   1  12   2        3.85        3.94      1.25 o 
   2  12   2        5.54        8.16      1.38 o 
   3  12   2       17.09       16.26      2.30 o 
   4  12   2        2.52        2.03      1.18 o 
   5  12   2        0.08       -1.55      1.55 o 
   6  12   2        0.05       -0.18      1.08 o 
   7  12   2        0.92        2.64      1.29 o 
   8  12   2        0.63       -0.55      1.21 o 
   9  12   2        1.15       -0.71      1.36 o 
  -2  13   2        0.18        2.02      1.39 o 
  -1  13   2        6.76       10.73      1.77 o 
   0  13   2        0.25        1.61      1.27 o 
   1  13   2        6.03        6.63      2.68 o 
   2  13   2        0.51       -1.04      1.04 o 
   3  13   2       14.43       11.48      2.23 o 
   5  13   2        0.12       -1.89      1.89 o 
   6  13   2        0.03        3.10      2.14 o 
   7  13   2        0.13        1.12      2.02 o 
   8  13   2        0.53        1.34      1.40 o 
   0  14   2        1.83        2.91      1.49 o 
   1  14   2        0.32        1.15      1.44 o 
   2  14   2        5.38        9.09      2.23 o 
   3  14   2        0.08        0.96      1.83 o 
  -5 -12   3        0.05        4.24      1.67 o 
  -4 -12   3        0.01        0.98      4.84 o 
  -3 -12   3        0.04        0.73      1.49 o 
  -2 -12   3        0.51        2.13      1.42 o 
  -1 -12   3        3.17        3.66      1.59 o 
  -6 -11   3        0.03        2.47      1.49 o 
  -5 -11   3        0.89        0.63      3.74 o 
  -4 -11   3        2.12        2.41      1.46 o 
  -3 -11   3        0.65        2.33      1.45 o 
  -2 -11   3        3.57        6.66      1.57 o 
  -1 -11   3        2.33        2.09      1.45 o 
   0 -11   3        1.30        0.02      1.72 o 
   1 -11   3        0.58        1.24      1.32 o 
   2 -11   3        2.08        3.62      1.40 o 
   3 -11   3        2.18        2.79      1.95 o 
  -8 -10   3        0.41        2.92      2.26 o 
  -7 -10   3        0.10        0.82      1.41 o 
  -6 -10   3        0.85        2.51      1.80 o 
  -5 -10   3        4.85        6.60      2.42 o 
  -4 -10   3        4.03        3.43      1.44 o 
  -3 -10   3        0.35        0.99      1.26 o 
  -2 -10   3        2.63        4.07      1.43 o 
  -1 -10   3        0.25        1.03      1.22 o 
   0 -10   3        7.14        6.96      1.45 o 
   1 -10   3       20.85       23.33      1.63 o 
   2 -10   3        0.88        2.54      1.00 o 
   3 -10   3        2.61        3.82      1.32 o 
   4 -10   3        2.59        1.52      1.27 o 
  -9  -9   3        1.66        0.13      2.34 o 
  -8  -9   3        0.07        1.66      1.19 o 
  -7  -9   3        0.16        0.25      0.95 o 
  -6  -9   3        4.39        6.06      1.41 o 
  -5  -9   3        0.21       -1.03      1.04 o 
  -4  -9   3        0.48        2.22      1.14 o 
  -3  -9   3        3.84        3.92      1.94 o 
  -2  -9   3        0.64       -0.69      1.12 o 
  -1  -9   3        0.24        1.19      1.09 o 
   0  -9   3        0.40        1.00      1.31 o 
   1  -9   3        6.04        5.08      1.02 o 
   2  -9   3        0.00        1.20      0.89 o 
   3  -9   3        1.63        2.84      0.91 o 
   4  -9   3        3.77        7.03      1.40 o 
   5  -9   3        1.06        1.75      1.50 o 
   6  -9   3        1.05        0.96      1.95 o 
 -10  -8   3        0.47        2.36      2.17 o 
  -9  -8   3        1.03        1.26      2.65 o 
  -8  -8   3        1.29        0.97      0.90 o 
  -7  -8   3        0.11        1.15      0.81 o 
  -6  -8   3        1.12        0.36      0.79 o 
  -5  -8   3        0.61        1.51      0.82 o 
  -4  -8   3        0.20       -0.38      1.18 o 
  -3  -8   3        2.37        3.33      1.18 o 
  -2  -8   3       23.08       27.38      1.98 o 
  -1  -8   3        9.00       10.33      1.19 o 
   0  -8   3        0.43        1.71      0.85 o 
   1  -8   3       11.66        9.70      1.09 o 
   2  -8   3        1.13        1.57      0.87 o 
   3  -8   3        9.43        6.84      1.05 o 
   4  -8   3       21.25       19.27      1.45 o 
   5  -8   3        0.10        0.80      0.96 o 
   6  -8   3        0.26        0.50      1.08 o 
   7  -8   3        0.68        3.75      1.86 o 
 -10  -7   3        1.82        2.09      1.45 o 
  -9  -7   3        2.88        0.74      1.21 o 
  -8  -7   3        0.85        0.58      1.03 o 
  -7  -7   3       10.22       10.91      1.18 o 
  -6  -7   3        1.17        0.89      0.96 o 
  -5  -7   3        0.24        1.50      0.74 o 
  -4  -7   3        1.43        1.32      0.75 o 
  -3  -7   3        0.92       -0.05      0.96 o 
  -2  -7   3       71.88       68.00      6.98 o 
  -1  -7   3       42.74       44.04      1.69 o 
   0  -7   3        2.13        3.04      0.81 o 
   1  -7   3       23.81       24.38      1.39 o 
   2  -7   3       18.62       14.39      1.69 o 
   3  -7   3        0.01        0.88      0.77 o 
   4  -7   3       65.96       58.13      2.15 o 
   5  -7   3       14.32       10.27      1.12 o 
   6  -7   3        1.60        1.47      1.09 o 
   7  -7   3        0.00       -0.37      2.05 o 
   8  -7   3        1.36        3.51      1.80 o 
 -11  -6   3        1.77        1.58      2.48 o 
 -10  -6   3        1.10        1.78      1.47 o 
  -9  -6   3        0.29        0.81      2.42 o 
  -8  -6   3       16.54       18.62      1.43 o 
  -7  -6   3        2.20        3.69      0.95 o 
  -6  -6   3       58.23       53.31      2.00 o 
  -5  -6   3       72.53       65.95      2.10 o 
  -4  -6   3       26.25       23.50      1.29 o 
  -3  -6   3       26.08       24.56      1.26 o 
  -2  -6   3       76.17       76.65      1.60 o 
  -1  -6   3       23.74       24.11      1.58 o 
   0  -6   3        0.22        1.77      0.71 o 
   1  -6   3        0.76        1.50      0.71 o 
   2  -6   3        2.57        2.23      0.94 o 
   3  -6   3        8.37        8.58      0.98 o 
   4  -6   3       56.45       54.31      1.99 o 
   5  -6   3       17.15       16.99      1.26 o 
   6  -6   3        1.83        0.88      0.76 o 
   7  -6   3        1.14        0.39      1.15 o 
   8  -6   3        0.93        0.35      1.19 o 
 -11  -5   3        0.27       -0.99      2.08 o 
 -10  -5   3        0.08       -1.11      1.11 o 
  -9  -5   3        2.98        2.08      0.91 o 
  -8  -5   3        3.98        3.57      0.99 o 
  -7  -5   3        0.39        1.81      0.80 o 
  -6  -5   3      262.43      235.38      3.95 o 
  -5  -5   3       47.53       43.19      2.63 o 
  -4  -5   3       43.96       45.06      1.62 o 
  -3  -5   3       35.45       33.11      2.25 o 
  -2  -5   3      184.36      177.39      2.24 o 
  -1  -5   3      286.90      294.96      2.91 o 
   0  -5   3      641.69      658.44      8.29 o 
   1  -5   3       34.76       35.69      1.54 o 
   2  -5   3        7.74        9.24      1.04 o 
   3  -5   3       22.09       24.99      1.85 o 
   4  -5   3       54.35       51.44      1.84 o 
   5  -5   3        7.52        6.76      0.94 o 
   6  -5   3        2.53        2.18      0.79 o 
   7  -5   3        2.72        2.89      0.84 o 
   8  -5   3        0.69        1.90      1.32 o 
   9  -5   3        2.17        3.57      2.17 o 
 -11  -4   3        0.25       -0.25      1.46 o 
 -10  -4   3        3.60        2.99      1.31 o 
  -9  -4   3        5.31        5.16      1.04 o 
  -8  -4   3       11.37        9.05      1.10 o 
  -7  -4   3       18.51       17.14      1.27 o 
  -6  -4   3        0.00        0.04      0.68 o 
  -5  -4   3       12.41       10.64      0.98 o 
  -4  -4   3       84.73       79.71      2.01 o 
  -3  -4   3       11.80        7.55      0.84 o 
  -2  -4   3        0.00       -0.37      0.37 o 
  -1  -4   3      202.29      208.79      2.26 o 
   0  -4   3       55.62       65.30      1.30 o 
   1  -4   3       16.65       19.70      1.46 o 
   2  -4   3      364.13      421.14      4.53 o 
   3  -4   3       22.87       19.47      1.07 o 
   4  -4   3       18.44       16.10      1.05 o 
   5  -4   3        1.92        1.10      0.63 o 
   6  -4   3       19.75       18.96      1.26 o 
   7  -4   3        5.79        6.34      0.99 o 
   8  -4   3       10.81       10.23      2.31 o 
   9  -4   3       18.24       19.98      2.79 o 
  10  -4   3       20.19       22.62      3.16 o 
 -11  -3   3        9.92       13.34      2.73 o 
 -10  -3   3        1.06        0.01      1.25 o 
  -9  -3   3        0.88        1.28      1.03 o 
  -8  -3   3        7.81       10.40      1.11 o 
  -7  -3   3        6.25        5.10      0.85 o 
  -6  -3   3      116.33      101.41      3.15 o 
  -5  -3   3       36.99       30.27      1.34 o 
  -4  -3   3     2594.01     2734.07     15.04 o 
  -3  -3   3     2546.93     2533.97     13.78 o 
  -2  -3   3        4.03        8.69      0.52 o 
  -1  -3   3       34.43       28.76      1.21 o 
   0  -3   3      136.35      126.24      1.55 o 
   1  -3   3      310.70      324.32      3.52 o 
   2  -3   3       59.01       69.86      1.67 o 
   3  -3   3      405.58      404.18      4.39 o 
   4  -3   3       82.91       73.86      1.92 o 
   5  -3   3       27.41       20.92      1.22 o 
   6  -3   3       57.46       47.57      2.54 o 
   7  -3   3       22.93       23.82      1.38 o 
   8  -3   3        0.12        0.00      0.89 o 
   9  -3   3        0.27        0.39      0.95 o 
  10  -3   3        2.31        2.95      1.74 o 
 -11  -2   3        0.00        0.62      2.02 o 
 -10  -2   3        0.00       -1.07      1.07 o 
  -9  -2   3        6.83        8.24      1.38 o 
  -8  -2   3        0.09       -0.09      0.67 o 
  -7  -2   3       35.78       31.75      1.51 o 
  -6  -2   3        2.64        2.99      0.70 o 
  -5  -2   3       26.32       23.88      1.19 o 
  -4  -2   3     2625.77     2784.83     15.03 o 
  -3  -2   3      361.83      318.98      6.74 o 
  -2  -2   3      765.57      756.94      4.29 o 
  -1  -2   3      193.87      180.30      1.80 o 
   0  -2   3       48.83       57.69      0.98 o 
   1  -2   3      198.81      210.50      2.55 o 
   2  -2   3      162.67      145.93      2.22 o 
   3  -2   3      194.15      174.24      1.74 o 
   4  -2   3       15.49       12.83      0.62 o 
   5  -2   3       20.99       16.05      0.96 o 
   6  -2   3      187.98      180.99      3.21 o 
   7  -2   3        0.24        0.12      0.65 o 
   8  -2   3       44.95       42.23      2.27 o 
   9  -2   3        0.10        2.20      1.03 o 
  10  -2   3        3.68        3.82      1.26 o 
  11  -2   3        5.09        5.24      2.02 o 
 -11  -1   3        0.27        1.27      1.92 o 
 -10  -1   3        0.00        1.00      1.38 o 
  -9  -1   3        0.08        0.78      0.81 o 
  -8  -1   3       15.16       16.28      1.22 o 
  -7  -1   3       11.32       14.02      1.09 o 
  -6  -1   3        0.02        1.09      1.08 o 
  -5  -1   3       37.76       29.90      1.23 o 
  -4  -1   3      613.21      636.71      5.36 o 
  -3  -1   3       12.14       11.47      0.73 o 
  -2  -1   3     1311.59     1382.98      6.62 o 
  -1  -1   3     1942.99     2068.81      8.95 o 
   0  -1   3     1178.65     1187.48      5.96 o 
   1  -1   3     1761.02     1773.54      7.87 o 
   2  -1   3        8.41        7.95      0.40 o 
   3  -1   3        3.24        4.98      0.41 o 
   4  -1   3       13.89       13.64      0.63 o 
   5  -1   3       36.47       32.96      1.21 o 
   6  -1   3       10.66        9.52      0.71 o 
   7  -1   3       43.77       41.53      1.64 o 
   8  -1   3      553.54      524.56      7.64 o 
   9  -1   3       24.52       22.13      1.78 o 
  10  -1   3        0.07       -0.76      0.91 o 
  11  -1   3        3.19        4.25      1.92 o 
 -11   0   3        1.91        2.67      1.83 o 
 -10   0   3        0.68        0.83      1.18 o 
  -9   0   3        4.68        6.72      1.24 o 
  -8   0   3       19.43       22.74      1.94 o 
  -7   0   3       29.81       27.27      1.74 o 
  -6   0   3       51.77       47.82      1.61 o 
  -5   0   3       56.41       59.55      1.26 o 
  -4   0   3       48.16       47.96      1.95 o 
  -3   0   3      452.65      442.09      3.07 o 
  -2   0   3      389.57      391.54      2.97 o 
  -1   0   3       68.71       62.35      0.94 o 
   0   0   3      146.83      151.75      1.45 o 
   1   0   3        1.09        3.98      1.14 o 
   2   0   3      517.54      535.02      3.23 o 
   3   0   3      598.09      590.12      4.14 o 
   4   0   3       39.81       42.67      0.98 o 
   5   0   3       65.59       57.91      1.25 o 
   6   0   3      267.95      253.30      2.96 o 
   7   0   3      295.90      300.40      4.05 o 
   8   0   3      630.41      652.41      6.62 o 
   9   0   3       72.21       83.82      4.59 o 
  10   0   3        9.08       10.17      1.46 o 
  11   0   3        2.21        3.04      1.80 o 
 -11   1   3        0.22        1.95      1.80 o 
 -10   1   3        1.62        2.49      1.13 o 
  -9   1   3        0.67        0.02      1.00 o 
  -8   1   3        2.43        1.43      1.23 o 
  -7   1   3       36.10       34.05      1.31 o 
  -6   1   3      136.46      140.19      3.48 o 
  -5   1   3     1113.27     1169.29      6.24 o 
  -4   1   3       24.16       30.45      0.90 o 
  -3   1   3       19.86       15.50      0.60 o 
  -2   1   3       36.72       33.43      0.75 o 
  -1   1   3      141.23      142.03      1.41 o 
   0   1   3      459.36      430.53      2.63 o 
   1   1   3     3907.64     4006.35     15.44 o 
   2   1   3     1143.07     1134.13      5.43 o 
   3   1   3       79.33       56.64      0.94 o 
   4   1   3      128.21      134.94      1.66 o 
   5   1   3       46.14       43.60      1.05 o 
   6   1   3       78.19       69.56      1.45 o 
   7   1   3       23.18       20.29      1.12 o 
   8   1   3       85.78       84.43      2.99 o 
   9   1   3       40.34       42.66      1.83 o 
  10   1   3       12.81       12.95      1.51 o 
  11   1   3       17.00       17.13      2.54 o 
  12   1   3        2.39        8.10      2.05 o 
 -10   2   3        2.58        6.56      1.35 o 
  -9   2   3        0.68        2.92      1.14 o 
  -8   2   3        0.45        1.43      1.24 o 
  -7   2   3        1.53        1.60      0.93 o 
  -6   2   3       53.32       50.30      1.37 o 
  -5   2   3        6.90        5.72      0.66 o 
  -4   2   3        7.24        7.06      0.76 o 
  -3   2   3       62.94       66.22      1.15 o 
  -2   2   3       75.56       74.52      1.06 o 
  -1   2   3      378.10      393.51      2.51 o 
   0   2   3      247.11      225.57      1.72 o 
   1   2   3       40.02       34.63      0.67 o 
   2   2   3        0.97        1.24      0.45 o 
   3   2   3       15.06       10.06      0.57 o 
   4   2   3     1314.32     1435.44      7.05 o 
   5   2   3       35.62       42.29      0.98 o 
   6   2   3      102.87      116.32      1.81 o 
   7   2   3       32.59       33.21      1.37 o 
   8   2   3       20.43       22.74      1.30 o 
   9   2   3       30.97       36.32      1.68 o 
  10   2   3       84.41       90.70      3.32 o 
  11   2   3       23.33       27.07      2.56 o 
  12   2   3        0.24        4.47      1.92 o 
 -10   3   3        0.74        3.04      1.77 o 
  -9   3   3        2.63        5.73      1.29 o 
  -8   3   3        2.23        2.65      1.71 o 
  -7   3   3        8.83        8.58      0.96 o 
  -6   3   3        2.28        3.55      0.73 o 
  -5   3   3       15.03       16.25      0.79 o 
  -4   3   3       81.76       95.03      1.56 o 
  -3   3   3       15.14       12.57      0.56 o 
  -2   3   3       42.85       42.28      1.25 o 
  -1   3   3        7.30        8.60      0.62 o 
   0   3   3      577.71      580.76      3.28 o 
   1   3   3        0.11       -0.22      0.23 o 
   2   3   3      228.25      221.51      1.77 o 
   3   3   3      166.38      179.25      2.23 o 
   4   3   3      171.53      189.75      2.50 o 
   5   3   3      100.77      100.31      1.39 o 
   6   3   3      675.75      735.66      6.94 o 
   7   3   3       28.03       28.15      1.28 o 
   8   3   3        2.87        1.80      0.67 o 
   9   3   3      115.92      121.41      2.87 o 
  10   3   3       37.15       33.72      2.13 o 
  11   3   3       10.49       13.87      3.61 o 
  12   3   3        5.00        8.36      1.52 o 
 -10   4   3        0.40        1.27      1.68 o 
  -9   4   3       25.18       23.89      2.98 o 
  -8   4   3       47.01       41.52      2.34 o 
  -7   4   3        9.40       10.98      1.09 o 
  -6   4   3        9.46       10.51      1.14 o 
  -5   4   3        5.55        4.93      0.81 o 
  -4   4   3        8.23        9.43      0.82 o 
  -3   4   3      124.10      106.62      1.48 o 
  -2   4   3        0.28        0.57      0.50 o 
  -1   4   3        2.21        1.10      0.76 o 
   0   4   3     1220.92     1292.89      6.21 o 
   1   4   3      114.71      113.01      1.35 o 
   2   4   3      308.15      299.50      2.35 o 
   3   4   3       11.06       10.79      0.44 o 
   4   4   3      187.90      203.65      4.27 o 
   5   4   3       20.36       19.54      0.62 o 
   6   4   3      689.97      722.10      6.20 o 
   7   4   3        0.12        2.07      0.61 o 
   8   4   3        0.63        0.60      0.93 o 
   9   4   3        6.44        6.17      1.15 o 
  10   4   3        0.00        0.83      1.26 o 
  11   4   3        3.44        5.04      1.33 o 
  12   4   3        0.08       -0.40      1.85 o 
 -10   5   3        0.01        1.12      1.74 o 
  -9   5   3        6.92        5.90      1.39 o 
  -8   5   3       10.87        9.15      1.45 o 
  -7   5   3       44.16       47.38      2.51 o 
  -6   5   3       19.67       17.84      1.31 o 
  -5   5   3       49.77       49.77      1.97 o 
  -4   5   3      340.14      349.65      4.40 o 
  -3   5   3       35.01       32.57      1.38 o 
  -2   5   3       12.29       11.50      0.49 o 
  -1   5   3       19.36       14.73      0.55 o 
   0   5   3      311.75      321.25      2.54 o 
   1   5   3      685.16      748.53      4.42 o 
   2   5   3        0.14        0.40      0.36 o 
   3   5   3       19.20       22.45      0.71 o 
   4   5   3       10.10        9.73      0.59 o 
   5   5   3      306.83      321.93      2.83 o 
   6   5   3        2.75        5.09      0.81 o 
   7   5   3       78.47       81.18      2.08 o 
   8   5   3        9.32       10.30      0.92 o 
   9   5   3        1.51        2.14      0.94 o 
  10   5   3        0.00        0.00      0.94 o 
  11   5   3        5.55        6.96      1.40 o 
  12   5   3        3.44        4.65      1.52 o 
  -9   6   3        0.19        0.34      1.33 o 
  -8   6   3        3.20        5.59      2.17 o 
  -7   6   3        0.57        1.15      0.98 o 
  -6   6   3        1.84        0.98      0.91 o 
  -5   6   3       73.87       77.02      2.11 o 
  -4   6   3        1.30        0.65      0.65 o 
  -3   6   3       13.33       12.62      1.02 o 
  -2   6   3      102.60       98.40      2.18 o 
  -1   6   3       70.58       78.98      1.29 o 
   0   6   3      874.97      950.96      5.92 o 
   1   6   3       38.45       46.10      1.13 o 
   2   6   3      118.08      129.76      1.77 o 
   3   6   3      698.33      785.13      5.01 o 
   4   6   3       22.19       25.67      0.85 o 
   5   6   3       29.35       25.03      1.20 o 
   6   6   3       41.48       40.72      1.44 o 
   7   6   3       57.79       61.23      2.84 o 
   8   6   3        3.13        2.81      0.99 o 
   9   6   3        2.71        3.01      0.96 o 
  10   6   3        6.57        7.93      1.37 o 
  11   6   3        1.66        2.12      1.26 o 
  12   6   3        0.80        1.24      1.34 o 
  -9   7   3        1.65        1.02      1.21 o 
  -8   7   3        0.00        0.08      1.06 o 
  -7   7   3        0.32        0.08      0.93 o 
  -6   7   3       44.04       45.31      2.61 o 
  -5   7   3        5.25        5.87      1.18 o 
  -4   7   3      122.17      116.32      2.78 o 
  -3   7   3      447.30      448.28      5.22 o 
  -2   7   3       33.52       33.77      1.47 o 
  -1   7   3        3.10        1.93      0.98 o 
   0   7   3       27.14       26.91      0.94 o 
   1   7   3       98.75      102.78      1.68 o 
   2   7   3      140.15      151.66      2.07 o 
   3   7   3      686.84      725.62      5.03 o 
   4   7   3      115.45      112.64      1.84 o 
   5   7   3       15.88       17.92      1.03 o 
   6   7   3       14.91       14.97      1.01 o 
   7   7   3       17.23       14.65      1.38 o 
   8   7   3        1.54        1.24      0.95 o 
   9   7   3       12.07       10.48      1.49 o 
  10   7   3        0.32       -0.45      1.11 o 
  11   7   3        0.19       -0.45      1.16 o 
  12   7   3        0.77        2.92      2.20 o 
  -8   8   3        0.76        3.48      1.37 o 
  -7   8   3        4.28        5.96      2.68 o 
  -6   8   3        3.85        4.86      1.31 o 
  -5   8   3       56.79       49.61      2.70 o 
  -4   8   3        0.47       -0.10      0.85 o 
  -3   8   3      299.42      288.81      5.77 o 
  -2   8   3        5.93        4.69      0.95 o 
  -1   8   3      180.88      174.30      3.08 o 
   0   8   3       35.12       31.30      1.35 o 
   1   8   3      109.09       93.99      1.75 o 
   2   8   3      370.88      369.06      3.55 o 
   3   8   3        2.36        3.70      0.58 o 
   4   8   3       45.74       45.74      1.28 o 
   5   8   3       69.27       67.40      2.13 o 
   6   8   3        0.25       -0.87      0.87 o 
   7   8   3        3.22        3.43      0.96 o 
   8   8   3        7.73        8.56      1.32 o 
   9   8   3       18.11       16.48      1.79 o 
  10   8   3        0.08       -0.27      2.09 o 
  11   8   3        0.28        0.46      3.99 o 
  -7   9   3        0.75        2.63      1.60 o 
  -6   9   3       11.43       14.32      3.57 o 
  -5   9   3        2.05        0.89      1.07 o 
  -4   9   3        3.39        3.48      1.12 o 
  -3   9   3       44.37       38.43      2.36 o 
  -2   9   3       27.67       28.27      2.02 o 
  -1   9   3      937.15      899.89      8.00 o 
   0   9   3       30.79       33.52      1.61 o 
   1   9   3       49.37       49.17      1.71 o 
   2   9   3      107.00       99.85      3.00 o 
   3   9   3       99.41       99.20      1.95 o 
   4   9   3       75.21       65.00      2.13 o 
   5   9   3       27.53       31.23      1.45 o 
   6   9   3        0.34        0.33      1.30 o 
   7   9   3        0.16        0.34      0.85 o 
   8   9   3        0.15       -0.48      1.11 o 
   9   9   3        2.50        5.06      1.33 o 
  10   9   3        0.01       -0.45      1.21 o 
  11   9   3        7.75        9.64      3.04 o 
  -6  10   3        2.18        4.01      1.48 o 
  -5  10   3        1.93        5.66      1.36 o 
  -4  10   3        0.17       -0.70      1.38 o 
  -3  10   3        1.30        0.15      0.94 o 
  -2  10   3        2.89        2.87      1.41 o 
  -1  10   3        4.55        5.07      1.22 o 
   0  10   3        0.33        2.01      1.08 o 
   1  10   3       24.88       25.51      1.41 o 
   2  10   3        0.63        2.66      0.97 o 
   3  10   3        7.97        7.11      0.77 o 
   4  10   3        3.82        3.74      0.70 o 
   5  10   3        0.34        0.62      0.69 o 
   6  10   3        3.88        5.37      1.74 o 
   7  10   3        0.53        0.63      0.99 o 
   8  10   3       15.36       14.72      1.77 o 
   9  10   3        0.49       -0.07      1.27 o 
  10  10   3        3.22        2.94      1.75 o 
  -5  11   3        8.59       11.32      1.88 o 
  -4  11   3        0.05       -0.03      1.63 o 
  -3  11   3        0.30        0.83      1.09 o 
  -2  11   3        0.71        0.91      1.02 o 
  -1  11   3       25.33       23.48      1.90 o 
   0  11   3       26.66       24.00      1.89 o 
   1  11   3      132.24      122.86      3.82 o 
   2  11   3       55.74       60.56      2.66 o 
   3  11   3        7.10        6.46      0.96 o 
   4  11   3        2.71        3.01      0.90 o 
   5  11   3        5.48        3.44      1.23 o 
   6  11   3        6.97        5.58      1.17 o 
   7  11   3        0.03       -0.43      1.23 o 
   8  11   3        5.69        8.06      1.57 o 
   9  11   3       13.29       15.04      1.93 o 
  10  11   3       13.85       17.15      2.19 o 
  -4  12   3        8.31       12.04      1.88 o 
  -3  12   3        9.39       10.13      1.61 o 
  -2  12   3        2.92        5.80      1.24 o 
  -1  12   3        8.23       11.30      1.63 o 
   0  12   3       51.48       46.26      5.62 o 
   1  12   3        1.35        2.47      1.16 o 
   2  12   3       18.44       19.37      1.73 o 
   3  12   3       22.48       25.27      1.90 o 
   4  12   3        2.89        3.32      1.64 o 
   5  12   3        0.71       -1.00      1.00 o 
   6  12   3        0.37       -0.64      2.87 o 
   7  12   3        5.01        4.63      1.64 o 
   8  12   3        3.44        4.46      1.51 o 
   9  12   3        0.70        1.01      1.37 o 
  -2  13   3        1.11        1.61      1.33 o 
  -1  13   3        0.07        1.76      1.21 o 
   0  13   3        0.51        2.40      1.25 o 
   1  13   3        0.08        3.38      1.26 o 
   2  13   3        0.46        1.16      1.07 o 
   3  13   3        6.38       10.49      1.45 o 
   6  13   3        0.16       -1.00      1.00 o 
   7  13   3        0.94        0.91      1.28 o 
   8  13   3        0.08        0.66      2.45 o 
  -1  14   3        4.18        7.26      2.39 o 
   0  14   3        0.70        3.51      1.44 o 
   1  14   3        0.79        2.90      1.35 o 
   2  14   3        1.21        1.84      2.26 o 
  -6 -11   4        0.43       -0.09      1.95 o 
  -5 -11   4        2.03        2.58      1.59 o 
  -4 -11   4        0.26        4.78      2.40 o 
  -3 -11   4        1.08        0.80      1.41 o 
  -2 -11   4        0.48        1.10      1.44 o 
  -1 -11   4        0.01        0.66      1.30 o 
   0 -11   4        1.14        2.41      1.47 o 
   1 -11   4        3.20        4.82      1.56 o 
  -7 -10   4        0.02        1.59      2.16 o 
  -6 -10   4        0.03        1.08      1.36 o 
  -5 -10   4        0.29       -0.21      1.61 o 
  -4 -10   4        1.07        2.50      1.50 o 
  -3 -10   4        3.33        4.44      1.42 o 
  -2 -10   4        0.62        1.00      1.36 o 
  -1 -10   4        1.50        0.91      2.08 o 
   0 -10   4        3.63        5.66      2.20 o 
   1 -10   4       15.31       16.13      1.86 o 
   2 -10   4       17.70       17.04      1.53 o 
   3 -10   4        0.32        2.49      1.37 o 
   4 -10   4        0.00        0.09      1.83 o 
  -8  -9   4        0.65       -0.40      5.43 o 
  -7  -9   4        0.00        0.03      2.56 o 
  -6  -9   4        2.96        4.94      1.62 o 
  -5  -9   4        0.01       -0.17      1.64 o 
  -4  -9   4       17.04       15.88      1.95 o 
  -3  -9   4        6.07        3.73      1.38 o 
  -2  -9   4        0.04        0.63      1.14 o 
  -1  -9   4        0.02        2.09      1.24 o 
   0  -9   4        1.16        1.54      1.20 o 
   1  -9   4       10.77       10.42      1.22 o 
   2  -9   4        0.71        2.71      0.99 o 
   3  -9   4       24.08       23.63      1.68 o 
   4  -9   4        0.02        2.44      1.78 o 
   5  -9   4        0.07        2.35      1.36 o 
  -9  -8   4        0.18       -1.36      1.58 o 
  -8  -8   4        2.28        2.69      1.05 o 
  -7  -8   4        5.77        4.42      1.46 o 
  -6  -8   4        1.32        2.86      1.41 o 
  -5  -8   4        0.50        1.31      1.18 o 
  -4  -8   4        4.48        3.31      1.29 o 
  -3  -8   4        8.50        7.21      1.45 o 
  -2  -8   4        6.97        5.77      1.33 o 
  -1  -8   4       16.76       14.32      1.63 o 
   0  -8   4        8.88        9.60      1.68 o 
   1  -8   4        0.18        0.75      0.80 o 
   2  -8   4        3.55        2.93      0.95 o 
   3  -8   4        0.07        0.56      0.85 o 
   4  -8   4        1.04        2.79      0.94 o 
   5  -8   4        6.31        7.19      1.12 o 
   6  -8   4        0.61        2.29      2.53 o 
 -10  -7   4        0.17       -2.39      2.39 o 
  -9  -7   4        1.45       -0.97      1.28 o 
  -8  -7   4       18.76       18.11      1.53 o 
  -7  -7   4        0.21        2.04      0.92 o 
  -6  -7   4        0.15        1.29      0.85 o 
  -5  -7   4        0.28        0.40      1.28 o 
  -4  -7   4        0.76        1.25      1.04 o 
  -3  -7   4        9.75       10.95      1.48 o 
  -2  -7   4      164.70      157.21      4.19 o 
  -1  -7   4       19.66       19.30      2.93 o 
   0  -7   4        0.34       -0.29      0.70 o 
   1  -7   4        0.14        0.79      0.77 o 
   2  -7   4       31.20       30.66      1.62 o 
   3  -7   4        0.07       -0.19      0.77 o 
   4  -7   4        0.63        0.67      0.80 o 
   5  -7   4        4.33        4.71      0.93 o 
   6  -7   4        5.92        7.40      1.27 o 
   7  -7   4        1.25        0.39      2.16 o 
 -10  -6   4        0.91        2.28      1.48 o 
  -9  -6   4        1.89        3.93      1.17 o 
  -8  -6   4        0.30        0.31      1.33 o 
  -7  -6   4        0.27        1.95      0.92 o 
  -6  -6   4        3.87        4.51      1.22 o 
  -5  -6   4        9.02        8.43      1.83 o 
  -4  -6   4        2.59        3.98      0.82 o 
  -3  -6   4       22.54       21.65      1.29 o 
  -2  -6   4      146.29      134.53      3.69 o 
  -1  -6   4      106.42      102.98      2.42 o 
   0  -6   4      212.57      211.10      3.54 o 
   1  -6   4        5.21        5.29      0.84 o 
   2  -6   4        3.59        3.63      0.84 o 
   3  -6   4       14.32       14.29      1.20 o 
   4  -6   4       12.49       11.47      1.13 o 
   5  -6   4        0.40       -0.58      0.74 o 
   6  -6   4        3.98        1.73      0.90 o 
   7  -6   4       13.45       15.80      1.39 o 
   8  -6   4       19.82       22.77      3.16 o 
 -10  -5   4        0.42        1.41      1.37 o 
  -9  -5   4        0.07        0.37      0.92 o 
  -8  -5   4        2.53        2.39      0.91 o 
  -7  -5   4        9.53       10.51      1.16 o 
  -6  -5   4      128.27      122.05      2.99 o 
  -5  -5   4       46.31       30.96      1.59 o 
  -4  -5   4       10.97       10.93      1.19 o 
  -3  -5   4        5.57        5.55      0.88 o 
  -2  -5   4        1.66        0.28      0.60 o 
  -1  -5   4       28.39       24.24      1.87 o 
   0  -5   4       29.09       24.31      1.22 o 
   1  -5   4       57.70       62.46      2.23 o 
   2  -5   4       11.09       11.92      1.01 o 
   3  -5   4        3.32        3.46      0.77 o 
   4  -5   4       47.90       47.09      1.86 o 
   5  -5   4       47.58       41.95      2.00 o 
   6  -5   4        0.19        0.56      0.73 o 
   7  -5   4        0.06        2.51      0.92 o 
   8  -5   4        8.44       12.93      1.69 o 
   9  -5   4        2.54        7.88      2.54 o 
 -11  -4   4        0.70        1.58      2.30 o 
 -10  -4   4        0.10        0.19      1.29 o 
  -9  -4   4        4.26        3.35      0.95 o 
  -8  -4   4        6.58        4.42      1.01 o 
  -7  -4   4        6.71        7.08      1.05 o 
  -6  -4   4      248.92      233.92      3.97 o 
  -5  -4   4       30.36       26.68      1.43 o 
  -4  -4   4       77.31       58.72      2.64 o 
  -3  -4   4       27.02       29.13      1.51 o 
  -2  -4   4        7.35        8.45      0.61 o 
  -1  -4   4        2.91        2.72      0.69 o 
   0  -4   4        9.29       10.20      0.62 o 
   1  -4   4       24.97       22.38      1.50 o 
   2  -4   4       32.29       32.50      1.37 o 
   3  -4   4        1.73        1.71      0.86 o 
   4  -4   4       36.49       39.97      1.63 o 
   5  -4   4        0.28        1.35      0.70 o 
   6  -4   4        3.52        3.71      0.83 o 
   7  -4   4        5.91        6.77      0.98 o 
   8  -4   4       16.06       16.12      3.09 o 
   9  -4   4       12.17       13.92      1.71 o 
 -10  -3   4        5.22        7.52      1.36 o 
  -9  -3   4        0.87        0.41      1.08 o 
  -8  -3   4       10.34        9.27      1.32 o 
  -7  -3   4        1.16        0.26      0.80 o 
  -6  -3   4      309.11      272.88      4.24 o 
  -5  -3   4        3.48        3.95      0.78 o 
  -4  -3   4      381.97      395.31      4.57 o 
  -3  -3   4      928.98      941.54      7.25 o 
  -2  -3   4        0.50       -0.08      0.39 o 
  -1  -3   4       26.99       30.90      3.30 o 
   0  -3   4        6.42        6.42      0.53 o 
   1  -3   4      107.77      118.23      2.22 o 
   2  -3   4       10.29        8.36      0.75 o 
   3  -3   4       16.31       17.93      1.33 o 
   4  -3   4       14.04       12.19      0.96 o 
   5  -3   4       24.11       26.57      1.85 o 
   6  -3   4      231.02      231.97      4.90 o 
   7  -3   4        0.97        0.02      0.70 o 
   8  -3   4       15.55       14.12      1.27 o 
   9  -3   4        0.49        0.98      1.06 o 
  10  -3   4        2.68        4.68      1.39 o 
 -11  -2   4        0.98       -0.06      2.02 o 
 -10  -2   4        2.51        2.03      1.33 o 
  -9  -2   4        6.34        5.81      1.36 o 
  -8  -2   4        0.00       -0.06      0.99 o 
  -7  -2   4        1.40        0.58      0.75 o 
  -6  -2   4       42.34       37.88      1.60 o 
  -5  -2   4       12.17        8.98      1.17 o 
  -4  -2   4      162.15      171.29      3.00 o 
  -3  -2   4      911.44      948.98      7.04 o 
  -2  -2   4      786.16      780.82      4.67 o 
  -1  -2   4        0.55        0.21      0.51 o 
   0  -2   4      143.89      149.35      1.77 o 
   1  -2   4      109.53      106.98      1.41 o 
   2  -2   4      357.80      370.46      5.98 o 
   3  -2   4       29.73       29.77      1.19 o 
   4  -2   4       17.01       12.20      1.09 o 
   5  -2   4      465.19      441.48      8.03 o 
   6  -2   4     1188.95     1212.12      9.59 o 
   7  -2   4      123.43      120.46      3.57 o 
   8  -2   4        0.62        0.42      1.37 o 
   9  -2   4        1.30        1.18      0.97 o 
  10  -2   4       17.85       24.41      2.13 o 
  11  -2   4        0.05        2.16      3.21 o 
 -11  -1   4        1.56        4.16      1.95 o 
 -10  -1   4        0.11        0.04      0.92 o 
  -9  -1   4       18.09       18.92      1.84 o 
  -8  -1   4       27.43       28.34      1.58 o 
  -7  -1   4      134.88      126.60      4.99 o 
  -6  -1   4        1.57        2.32      0.92 o 
  -5  -1   4       78.82       80.43      2.04 o 
  -4  -1   4       22.55       18.91      1.06 o 
  -3  -1   4        0.51        1.45      0.62 o 
  -2  -1   4      281.45      264.57      2.27 o 
  -1  -1   4     1090.90     1107.73      5.81 o 
   0  -1   4      140.91      140.08      1.65 o 
   1  -1   4        0.68        0.31      0.41 o 
   2  -1   4       60.12       55.73      0.99 o 
   3  -1   4       51.23       41.77      0.92 o 
   4  -1   4        0.09        0.13      0.52 o 
   5  -1   4       96.42       79.06      1.52 o 
   6  -1   4       66.86       59.92      1.84 o 
   7  -1   4      305.73      288.12      7.17 o 
   8  -1   4       48.91       45.41      3.47 o 
   9  -1   4        0.21       -0.66      0.79 o 
  10  -1   4        0.05        1.90      1.83 o 
  11  -1   4        1.14        4.64      1.72 o 
 -11   0   4        0.02        2.82      1.86 o 
 -10   0   4        0.06        1.38      1.06 o 
  -9   0   4        1.28        0.77      0.99 o 
  -8   0   4       25.34       24.47      1.55 o 
  -7   0   4       26.40       25.26      1.70 o 
  -6   0   4        1.14        1.55      0.67 o 
  -5   0   4       41.43       43.78      1.49 o 
  -4   0   4       55.76       56.05      1.06 o 
  -3   0   4      268.99      284.54      2.48 o 
  -2   0   4       37.31       38.28      0.86 o 
  -1   0   4        2.09        0.95      0.36 o 
   0   0   4       63.70       53.36      0.98 o 
   1   0   4      297.86      312.20      2.48 o 
   2   0   4        2.39        0.44      0.31 o 
   3   0   4      533.34      545.68      3.70 o 
   4   0   4        1.30        3.61      0.45 o 
   5   0   4       29.26       27.64      0.92 o 
   6   0   4        1.42        1.83      0.57 o 
   7   0   4       64.02       67.04      2.58 o 
   8   0   4      205.59      200.77      4.64 o 
   9   0   4       10.94       11.44      1.44 o 
  10   0   4        0.25        1.12      1.04 o 
  11   0   4        0.42        1.57      1.22 o 
 -11   1   4        1.70        0.50      2.11 o 
 -10   1   4        1.41        0.54      1.10 o 
  -9   1   4        5.79        4.83      1.18 o 
  -8   1   4        0.88        0.68      0.97 o 
  -7   1   4        0.42        1.55      1.02 o 
  -6   1   4       87.59       87.27      2.17 o 
  -5   1   4       45.48       43.02      1.38 o 
  -4   1   4       10.96       14.93      0.69 o 
  -3   1   4       27.25       26.53      0.99 o 
  -2   1   4      226.45      221.36      2.10 o 
  -1   1   4        4.41        3.42      0.41 o 
   0   1   4       44.07       44.10      0.87 o 
   1   1   4       26.50       30.08      0.74 o 
   2   1   4      277.25      305.99      2.41 o 
   3   1   4       43.72       47.74      0.95 o 
   4   1   4      633.01      725.29      4.57 o 
   5   1   4        3.01        4.00      0.70 o 
   6   1   4        1.54        3.28      0.58 o 
   7   1   4      434.87      429.70      4.99 o 
   8   1   4      149.74      140.63      3.62 o 
   9   1   4       71.03       72.81      2.96 o 
  10   1   4        1.19        0.82      1.04 o 
  11   1   4        0.48        1.40      1.74 o 
  12   1   4        3.28        2.95      1.99 o 
 -10   2   4        3.15        3.33      1.31 o 
  -9   2   4        1.27        3.03      1.18 o 
  -8   2   4        4.14        4.02      1.13 o 
  -7   2   4        4.15        3.09      2.44 o 
  -6   2   4       25.23       25.78      1.27 o 
  -5   2   4        3.18        2.99      0.66 o 
  -4   2   4        0.25       -0.14      0.59 o 
  -3   2   4      137.12      154.62      3.34 o 
  -2   2   4      333.01      344.54      2.69 o 
  -1   2   4        1.29        2.33      0.86 o 
   0   2   4        0.02       -0.15      0.35 o 
   1   2   4      179.54      166.45      1.93 o 
   2   2   4        8.98       11.62      0.49 o 
   3   2   4      153.83      165.04      2.33 o 
   4   2   4     4249.61     4833.83     19.43 o 
   5   2   4      232.39      242.64      2.39 o 
   6   2   4       58.47       47.25      1.98 o 
   7   2   4        8.96        7.80      1.02 o 
   8   2   4       54.05       50.83      1.83 o 
   9   2   4       53.66       49.73      1.94 o 
  10   2   4        0.23       -1.01      2.68 o 
  11   2   4        1.05        1.46      1.68 o 
  12   2   4        0.12       -0.56      1.83 o 
 -10   3   4        5.11        1.64      1.26 o 
  -9   3   4       14.60       13.57      1.75 o 
  -8   3   4        0.54       -0.41      1.00 o 
  -7   3   4        6.14        8.61      1.32 o 
  -6   3   4       64.83       61.67      2.00 o 
  -5   3   4       15.28       16.30      1.49 o 
  -4   3   4        3.52        2.93      0.46 o 
  -3   3   4      225.13      206.94      2.13 o 
  -2   3   4       46.29       43.82      0.86 o 
  -1   3   4      138.76      152.49      3.32 o 
   0   3   4      351.96      336.14      3.01 o 
   1   3   4      425.26      439.75      2.93 o 
   2   3   4       13.93       12.06      0.50 o 
   3   3   4      202.09      186.19      2.39 o 
   4   3   4     1025.33     1127.05      7.41 o 
   5   3   4       84.64       86.71      3.36 o 
   6   3   4       54.11       49.37      1.53 o 
   7   3   4        5.10        4.29      0.71 o 
   8   3   4        2.88        3.62      0.72 o 
   9   3   4       86.35       84.18      2.44 o 
  10   3   4       22.22       19.75      2.87 o 
  11   3   4       14.92       15.33      1.73 o 
  12   3   4        0.67       -0.28      1.74 o 
 -10   4   4        1.97        1.15      1.77 o 
  -9   4   4        0.56        1.52      1.22 o 
  -8   4   4        3.49        3.14      1.35 o 
  -7   4   4       27.62       28.71      1.57 o 
  -6   4   4       17.85       17.25      1.82 o 
  -5   4   4       20.84       18.92      1.20 o 
  -4   4   4        0.72        0.84      1.07 o 
  -3   4   4       84.00       83.42      1.96 o 
  -2   4   4        8.37        8.31      0.77 o 
  -1   4   4      712.49      779.14      5.88 o 
   0   4   4      248.58      264.45      2.07 o 
   1   4   4     1479.21     1611.35      7.54 o 
   2   4   4        5.25        9.19      0.47 o 
   3   4   4      519.92      536.28      4.46 o 
   4   4   4       62.33       61.82      1.50 o 
   5   4   4      596.04      670.62      5.74 o 
   6   4   4       15.25       12.59      0.89 o 
   7   4   4       40.78       34.31      1.41 o 
   8   4   4        6.99        7.27      0.89 o 
   9   4   4        0.37        0.90      0.69 o 
  10   4   4        4.54        8.52      1.08 o 
  11   4   4       37.26       41.19      2.49 o 
  12   4   4        0.76        0.56      2.70 o 
  -9   5   4        0.17        4.10      1.95 o 
  -8   5   4       18.55       17.68      1.90 o 
  -7   5   4        0.53        1.28      0.97 o 
  -6   5   4       31.83       34.74      1.69 o 
  -5   5   4       99.53      104.18      3.25 o 
  -4   5   4        0.56        1.74      0.89 o 
  -3   5   4        8.77        9.45      0.89 o 
  -2   5   4       96.38      105.07      2.16 o 
  -1   5   4        1.75        4.78      0.70 o 
   0   5   4     1476.64     1715.19      8.12 o 
   1   5   4     3863.17     4465.35     17.86 o 
   2   5   4      903.34     1009.09      5.59 o 
   3   5   4       21.95       19.91      0.66 o 
   4   5   4       11.73       16.80      1.01 o 
   5   5   4       80.08       81.48      1.89 o 
   6   5   4       28.53       29.22      1.25 o 
   7   5   4       23.75       24.15      1.22 o 
   8   5   4        0.28        0.75      0.52 o 
   9   5   4        2.14        2.29      0.97 o 
  10   5   4       10.24        8.84      1.39 o 
  11   5   4       18.40       20.52      1.93 o 
  12   5   4        1.18        1.04      2.68 o 
  -9   6   4        2.20        3.97      1.86 o 
  -8   6   4        5.38        8.61      1.47 o 
  -7   6   4       15.67       16.09      1.73 o 
  -6   6   4        8.81        6.63      1.08 o 
  -5   6   4       41.09       37.93      1.77 o 
  -4   6   4      209.78      195.86      3.51 o 
  -3   6   4        6.56        8.93      0.94 o 
  -2   6   4        0.36        0.88      0.59 o 
  -1   6   4       77.46       67.27      1.78 o 
   0   6   4      244.03      267.01      3.16 o 
   1   6   4      468.02      562.55      3.93 o 
   2   6   4      174.97      208.99      2.28 o 
   3   6   4        1.13        3.57      0.43 o 
   4   6   4       10.90        9.54      0.53 o 
   5   6   4       30.21       27.33      1.16 o 
   6   6   4       29.05       29.35      1.28 o 
   7   6   4       59.35       60.45      1.89 o 
   8   6   4        5.67        6.81      0.87 o 
   9   6   4        0.42        0.60      0.91 o 
  10   6   4       17.20       16.43      1.69 o 
  11   6   4        6.05        6.36      1.46 o 
  12   6   4        1.14        1.62      1.21 o 
  -8   7   4        1.93        4.96      1.32 o 
  -7   7   4        3.21        4.10      1.21 o 
  -6   7   4        0.22        1.18      0.97 o 
  -5   7   4        6.24        4.11      0.98 o 
  -4   7   4       35.72       36.00      3.78 o 
  -3   7   4      527.62      500.20      6.77 o 
  -2   7   4        0.15       -0.69      0.78 o 
  -1   7   4       10.48       11.07      0.95 o 
   0   7   4       73.93       60.35      1.71 o 
   1   7   4       19.15       21.43      1.14 o 
   2   7   4       58.57       65.13      1.36 o 
   3   7   4        3.05        3.17      0.47 o 
   4   7   4        0.65        0.60      0.41 o 
   5   7   4        2.38        3.29      0.61 o 
   6   7   4       36.73       37.43      1.48 o 
   7   7   4       17.31       20.04      1.22 o 
   8   7   4        9.08        9.06      1.26 o 
   9   7   4        0.42        0.04      1.83 o 
  10   7   4        1.59        2.09      2.02 o 
  11   7   4        0.42       -0.45      1.21 o 
  12   7   4        0.56        0.09      2.02 o 
  -8   8   4        0.23        1.24      1.19 o 
  -7   8   4        1.91        5.39      1.28 o 
  -6   8   4        0.07       -1.28      2.13 o 
  -5   8   4       22.36       22.02      1.94 o 
  -4   8   4        3.09        1.92      1.06 o 
  -3   8   4       11.58       10.58      2.28 o 
  -2   8   4        7.94        8.30      1.19 o 
  -1   8   4      237.38      221.85      3.85 o 
   0   8   4       67.26       54.21      1.76 o 
   1   8   4        0.36        1.13      0.54 o 
   2   8   4      123.32      133.63      2.07 o 
   3   8   4        0.01        0.38      0.72 o 
   4   8   4        0.73        0.93      0.49 o 
   5   8   4        1.90        2.47      0.69 o 
   6   8   4        7.44        9.61      0.95 o 
   7   8   4        2.50        1.85      1.05 o 
   8   8   4        4.73        4.70      1.15 o 
   9   8   4        5.25        8.04      1.43 o 
  10   8   4        0.14        2.80      1.30 o 
  11   8   4        0.11        2.04      1.43 o 
  -7   9   4        5.57       10.03      1.63 o 
  -6   9   4        0.03        0.67      1.44 o 
  -5   9   4        5.33        4.79      1.26 o 
  -4   9   4        0.53       -0.06      0.97 o 
  -3   9   4       22.65       28.68      2.51 o 
  -2   9   4      391.39      384.27      5.67 o 
  -1   9   4      588.21      568.91      7.92 o 
   0   9   4      308.34      313.64      5.77 o 
   1   9   4        0.30       -0.19      0.95 o 
   2   9   4       22.09       18.54      0.94 o 
   3   9   4       30.41       29.84      1.29 o 
   4   9   4        9.53        9.28      0.94 o 
   5   9   4        7.67        5.08      0.86 o 
   6   9   4       50.96       57.13      2.00 o 
   7   9   4       21.23       19.26      1.70 o 
   8   9   4       34.74       35.75      2.28 o 
   9   9   4       81.21       90.43      6.84 o 
  10   9   4        0.30       -1.29      1.29 o 
  11   9   4       16.36       21.87      2.37 o 
  -6  10   4        1.97        4.58      1.46 o 
  -5  10   4        0.12        2.91      1.23 o 
  -4  10   4        1.16        0.76      1.40 o 
  -3  10   4        1.71        0.68      1.00 o 
  -2  10   4       33.89       32.99      2.15 o 
  -1  10   4       79.44       68.00      4.03 o 
   0  10   4      159.31      157.48      4.22 o 
   1  10   4       14.89       12.18      1.07 o 
   2  10   4        0.44        1.04      0.69 o 
   3  10   4        7.68        8.27      0.97 o 
   4  10   4        3.34        3.99      0.83 o 
   5  10   4       25.07       21.92      1.33 o 
   6  10   4        2.12        2.03      0.82 o 
   7  10   4       39.45       42.04      2.93 o 
   8  10   4       74.84       74.04      4.20 o 
   9  10   4       41.68       43.76      2.80 o 
  10  10   4        2.26        0.58      1.47 o 
  11  10   4       11.66       13.22      2.98 o 
  -5  11   4       29.67       30.46      4.41 o 
  -4  11   4        1.17        3.13      1.36 o 
  -3  11   4        4.55        3.42      1.46 o 
  -2  11   4       40.99       39.76      2.49 o 
  -1  11   4        1.18        0.91      0.99 o 
   0  11   4        4.11        5.51      1.10 o 
   1  11   4        5.17        5.40      0.94 o 
   2  11   4        1.38        1.21      0.83 o 
   3  11   4        6.26        7.69      1.25 o 
   4  11   4       27.60       25.18      1.42 o 
   5  11   4        0.12        0.27      1.08 o 
   6  11   4        5.27        4.32      1.17 o 
   7  11   4       20.15       25.08      2.89 o 
   8  11   4        0.71       -0.63      1.08 o 
   9  11   4        0.84        0.89      1.37 o 
  10  11   4        0.03        0.53      1.47 o 
  -4  12   4        4.30        4.11      1.51 o 
  -3  12   4        6.71       10.10      1.64 o 
  -2  12   4        0.92        1.42      1.13 o 
  -1  12   4        1.58        1.42      1.07 o 
   0  12   4        4.44        4.81      1.24 o 
   1  12   4        2.29        0.77      1.26 o 
   2  12   4        5.47        7.21      1.86 o 
   3  12   4        0.67        2.32      0.87 o 
   4  12   4        0.60       -1.38      1.38 o 
   5  12   4        0.15        1.01      1.11 o 
   6  12   4        0.56       -0.92      0.92 o 
   7  12   4        0.14       -0.80      0.99 o 
   8  12   4        3.89        2.18      1.49 o 
   9  12   4        6.40        6.07      1.65 o 
  -2  13   4        0.77        3.45      2.06 o 
  -1  13   4        2.31        2.01      2.06 o 
   0  13   4        4.13        7.90      1.44 o 
   1  13   4        0.81        1.53      1.88 o 
   2  13   4        0.02        1.32      1.50 o 
   3  13   4        1.21        3.54      1.68 o 
   4  13   4       10.28       13.28      2.26 o 
   5  13   4        6.71       11.79      2.20 o 
   6  13   4        3.88        2.85      1.61 o 
   7  13   4       11.06       10.78      2.05 o 
   8  13   4        1.46        1.01      1.29 o 
   9  13   4        8.77       11.61      3.13 o 
  -1  14   4        0.06        3.64      1.41 o 
   0  14   4        3.16        6.32      1.58 o 
   1  14   4        0.50        3.24      2.89 o 
   2  14   4        0.51        2.64      1.27 o 
   3  14   4        0.49        2.14      1.64 o 
   7  14   4        7.97        5.15      1.89 o 
  -3 -11   5        0.88       -1.74      2.45 o 
  -2 -11   5        0.00        4.19      2.33 o 
  -1 -11   5        3.91        8.25      2.57 o 
   0 -11   5        1.93        2.17      1.95 o 
  -6 -10   5        1.94        6.67      2.33 o 
  -5 -10   5        0.93        0.81      1.47 o 
  -4 -10   5        0.18       -0.45      1.44 o 
  -3 -10   5        0.00        2.39      1.58 o 
  -2 -10   5        0.51        1.07      1.45 o 
  -1 -10   5        2.52        3.39      1.42 o 
   0 -10   5        0.26        0.83      1.35 o 
   1 -10   5        0.21        0.91      1.46 o 
   2 -10   5        0.26       -0.68      1.25 o 
   3 -10   5        0.00        2.80      1.37 o 
  -7  -9   5        0.60       -0.40      2.82 o 
  -6  -9   5        0.00        3.09      1.46 o 
  -5  -9   5        3.58        2.00      1.42 o 
  -4  -9   5        5.91        8.57      1.75 o 
  -3  -9   5        0.03        1.04      1.37 o 
  -2  -9   5        1.78        2.72      1.36 o 
  -1  -9   5        1.81        4.56      1.48 o 
   0  -9   5        0.14        0.15      1.04 o 
   1  -9   5        0.98        1.36      1.71 o 
   2  -9   5        0.09        0.58      0.94 o 
   3  -9   5        0.18       -0.96      1.26 o 
   4  -9   5        1.30        4.69      1.17 o 
  -8  -8   5        0.05        0.00      1.28 o 
  -7  -8   5        1.90        1.27      3.46 o 
  -6  -8   5        0.04       -0.58      1.35 o 
  -5  -8   5        1.62        0.98      1.12 o 
  -4  -8   5       21.17       22.53      2.17 o 
  -3  -8   5       12.55       14.94      1.82 o 
  -2  -8   5       14.01       10.32      1.57 o 
  -1  -8   5        0.03        1.51      1.06 o 
   0  -8   5        0.34        1.35      1.15 o 
   1  -8   5        0.72        2.74      0.91 o 
   2  -8   5       13.98       12.99      1.30 o 
   3  -8   5        9.17       11.81      2.03 o 
   4  -8   5        0.43        1.42      1.01 o 
   5  -8   5        4.63        4.64      2.10 o 
   6  -8   5        5.22        7.10      2.54 o 
  -9  -7   5        0.54        2.90      2.15 o 
  -8  -7   5       13.75       14.04      1.53 o 
  -7  -7   5        0.62       -0.20      1.03 o 
  -6  -7   5        1.42        0.88      0.95 o 
  -5  -7   5        5.73        5.11      1.36 o 
  -4  -7   5       11.48        9.21      2.13 o 
  -3  -7   5        5.27        6.11      1.38 o 
  -2  -7   5        0.71       -0.63      1.03 o 
  -1  -7   5        5.24        3.42      1.15 o 
   0  -7   5        0.34        2.01      1.13 o 
   1  -7   5        3.12        4.03      1.07 o 
   2  -7   5       17.55       21.81      1.85 o 
   3  -7   5        7.19        8.25      1.46 o 
   4  -7   5        9.26        9.73      1.18 o 
   5  -7   5        0.31        0.76      0.85 o 
   6  -7   5        5.24        8.77      1.45 o 
   7  -7   5        4.66       12.53      2.73 o 
  -9  -6   5        1.38        2.78      1.60 o 
  -8  -6   5       32.54       30.74      1.93 o 
  -7  -6   5        1.15        0.59      0.96 o 
  -6  -6   5       44.03       39.62      3.38 o 
  -5  -6   5       12.63       14.24      1.26 o 
  -4  -6   5       10.12       11.79      1.17 o 
  -3  -6   5       15.82       16.99      1.73 o 
  -2  -6   5        4.29        5.88      1.27 o 
  -1  -6   5       16.96       15.80      2.62 o 
   0  -6   5        5.65        7.49      1.10 o 
   1  -6   5        0.02        1.46      0.78 o 
   2  -6   5       15.36       14.54      1.18 o 
   3  -6   5        0.00        0.53      0.79 o 
   4  -6   5        7.03        7.75      1.03 o 
   5  -6   5        0.09        1.26      0.84 o 
   6  -6   5       10.43        7.80      1.16 o 
   7  -6   5        2.14        2.68      1.10 o 
 -10  -5   5        0.62        0.01      1.58 o 
  -9  -5   5        1.46        0.60      1.07 o 
  -8  -5   5       16.23       14.49      1.45 o 
  -7  -5   5       21.60       20.88      1.53 o 
  -6  -5   5       61.69       58.16      3.42 o 
  -5  -5   5       54.25       53.97      2.08 o 
  -4  -5   5       16.48       16.00      1.87 o 
  -3  -5   5       24.09       24.53      1.36 o 
  -2  -5   5        7.43        4.96      1.12 o 
  -1  -5   5       13.91       11.94      1.39 o 
   0  -5   5        0.13       -0.03      0.67 o 
   1  -5   5       23.71       22.83      1.33 o 
   2  -5   5        3.90        3.98      0.84 o 
   3  -5   5        2.51        3.64      1.03 o 
   4  -5   5       16.29       14.26      1.58 o 
   5  -5   5       10.25       12.88      1.16 o 
   6  -5   5       17.14       18.58      2.57 o 
   7  -5   5        1.80        1.13      1.05 o 
   8  -5   5       25.54       35.23      2.47 o 
 -10  -4   5        0.16        0.30      1.12 o 
  -9  -4   5        0.03        0.31      0.90 o 
  -8  -4   5        1.67       -0.26      0.86 o 
  -7  -4   5        5.58        4.61      1.02 o 
  -6  -4   5      208.35      191.46      3.78 o 
  -5  -4   5      558.12      539.21      6.19 o 
  -4  -4   5      336.33      296.44      4.57 o 
  -3  -4   5        1.85        1.22      0.81 o 
  -2  -4   5        5.29        6.67      0.84 o 
  -1  -4   5       19.39       17.05      0.81 o 
   0  -4   5        1.49        1.83      0.67 o 
   1  -4   5        0.02       -0.34      0.63 o 
   2  -4   5       19.68       19.04      1.89 o 
   3  -4   5      100.35       91.03      2.38 o 
   4  -4   5      417.95      401.34      5.26 o 
   5  -4   5        1.80        1.77      0.77 o 
   6  -4   5       11.37       14.83      1.34 o 
   7  -4   5        0.18       -0.28      1.01 o 
   8  -4   5        2.51        6.34      1.31 o 
   9  -4   5        1.55        0.91      1.16 o 
 -10  -3   5        2.01        4.46      1.36 o 
  -9  -3   5        4.25        4.99      1.09 o 
  -8  -3   5        1.38        1.04      0.87 o 
  -7  -3   5       20.52       23.03      1.52 o 
  -6  -3   5       64.42       66.75      3.48 o 
  -5  -3   5       22.03       14.52      1.20 o 
  -4  -3   5        8.43        4.61      0.89 o 
  -3  -3   5       49.42       51.60      1.74 o 
  -2  -3   5        0.00        0.29      0.58 o 
  -1  -3   5        4.61        4.43      0.54 o 
   0  -3   5        8.76        7.71      0.81 o 
   1  -3   5        7.11        6.77      0.64 o 
   2  -3   5      109.20      117.20      3.84 o 
   3  -3   5        0.18       -0.55      0.55 o 
   4  -3   5       60.83       58.28      1.89 o 
   5  -3   5      202.13      194.80      3.65 o 
   6  -3   5       54.99       49.07      1.70 o 
   7  -3   5        9.55       12.98      1.47 o 
   8  -3   5        1.61        2.58      1.29 o 
   9  -3   5        0.21        0.87      1.09 o 
  10  -3   5        5.99        8.68      2.34 o 
 -10  -2   5        1.16        3.16      1.29 o 
  -9  -2   5        1.31        1.77      1.14 o 
  -8  -2   5        0.98        0.76      0.90 o 
  -7  -2   5        9.22        9.21      1.09 o 
  -6  -2   5        5.09        7.42      1.02 o 
  -5  -2   5       12.35       10.69      1.03 o 
  -4  -2   5        1.80        3.36      0.95 o 
  -3  -2   5      138.14      128.89      2.14 o 
  -2  -2   5        8.94        7.69      0.98 o 
  -1  -2   5        3.18        3.14      0.58 o 
   0  -2   5       61.28       65.92      1.30 o 
   1  -2   5        6.60        6.78      0.54 o 
   2  -2   5      174.85      171.32      2.76 o 
   3  -2   5       61.30       61.77      1.74 o 
   4  -2   5        1.25       -0.37      0.66 o 
   5  -2   5      104.05       95.30      2.42 o 
   6  -2   5      524.61      510.30      5.95 o 
   7  -2   5       52.93       49.53      3.92 o 
   8  -2   5       11.64        9.93      1.37 o 
   9  -2   5        2.80        3.08      1.09 o 
  10  -2   5       10.61       18.74      1.91 o 
 -10  -1   5        1.88        2.21      1.25 o 
  -9  -1   5        0.62        1.62      1.83 o 
  -8  -1   5       23.04       23.33      3.23 o 
  -7  -1   5       27.79       25.98      1.31 o 
  -6  -1   5        0.29        0.20      0.87 o 
  -5  -1   5        1.64        2.34      0.64 o 
  -4  -1   5        0.80        0.43      0.60 o 
  -3  -1   5      126.94      134.04      2.47 o 
  -2  -1   5      162.06      161.97      1.94 o 
  -1  -1   5        1.79        3.85      1.35 o 
   0  -1   5      181.35      186.86      2.11 o 
   1  -1   5        0.14        0.19      0.39 o 
   2  -1   5       94.37       87.55      1.38 o 
   3  -1   5      698.88      668.40      4.45 o 
   4  -1   5      250.59      234.35      3.36 o 
   5  -1   5      249.87      245.36      5.68 o 
   6  -1   5     1067.57     1080.18      8.78 o 
   7  -1   5        0.36        1.19      1.05 o 
   8  -1   5       17.97       21.44      1.74 o 
   9  -1   5       10.46       10.66      1.58 o 
  10  -1   5        4.77        5.62      1.39 o 
  11  -1   5        4.07        6.44      3.60 o 
 -10   0   5        0.03        0.49      1.85 o 
  -9   0   5        0.33        1.22      1.17 o 
  -8   0   5        8.79        7.51      1.31 o 
  -7   0   5       31.77       30.61      2.03 o 
  -6   0   5       21.73       18.82      1.20 o 
  -5   0   5       19.34       21.68      1.66 o 
  -4   0   5       63.14       65.44      1.80 o 
  -3   0   5       41.33       43.95      1.17 o 
  -2   0   5       12.95       15.08      0.67 o 
  -1   0   5        4.99        2.89      0.43 o 
   0   0   5      147.16      156.18      1.86 o 
   1   0   5      211.58      216.34      2.20 o 
   2   0   5     2627.67     2911.48     19.21 o 
   3   0   5       50.98       45.79      1.04 o 
   4   0   5      372.70      367.27      3.24 o 
   5   0   5       91.78       85.64      1.60 o 
   6   0   5      127.31      108.14      3.13 o 
   7   0   5      129.42      128.75      3.70 o 
   8   0   5        0.22        0.74      0.85 o 
   9   0   5        0.45        2.26      1.04 o 
  10   0   5        7.19        7.91      1.44 o 
  11   0   5       22.11       26.37      2.29 o 
 -10   1   5        0.67        0.31      1.27 o 
  -9   1   5        0.04        0.48      1.03 o 
  -8   1   5       17.60       16.67      2.42 o 
  -7   1   5        0.14       -0.51      0.82 o 
  -6   1   5       14.02       13.40      1.44 o 
  -5   1   5        1.04        1.52      0.64 o 
  -4   1   5        2.46        0.70      0.46 o 
  -3   1   5        6.83        7.64      0.74 o 
  -2   1   5        9.32       11.84      0.64 o 
  -1   1   5       49.28       56.24      1.12 o 
   0   1   5       23.98       28.81      0.81 o 
   1   1   5      237.62      219.02      2.16 o 
   2   1   5     1772.54     1964.58      9.09 o 
   3   1   5      414.51      425.22      3.29 o 
   4   1   5        5.13       10.00      0.58 o 
   5   1   5      152.42      176.30      3.13 o 
   6   1   5      149.02      158.92      3.27 o 
   7   1   5       89.37       86.97      2.24 o 
   8   1   5      201.35      202.27      8.56 o 
   9   1   5       36.12       34.60      4.93 o 
  10   1   5        2.70        4.10      1.21 o 
  11   1   5        0.47        0.73      2.02 o 
 -10   2   5        2.32        5.47      1.44 o 
  -9   2   5        2.76        3.26      1.18 o 
  -8   2   5       15.30       13.50      2.56 o 
  -7   2   5        5.39        5.83      1.69 o 
  -6   2   5        0.01       -0.06      0.81 o 
  -5   2   5       23.88       26.48      1.23 o 
  -4   2   5        1.80        0.72      0.48 o 
  -3   2   5       70.99       60.83      1.26 o 
  -2   2   5     1038.59     1137.90      6.24 o 
  -1   2   5       31.00       30.51      0.83 o 
   0   2   5       31.66       28.38      0.79 o 
   1   2   5      127.00      116.62      1.52 o 
   2   2   5      828.13      913.87      5.12 o 
   3   2   5      801.20      867.94      5.02 o 
   4   2   5       40.51       46.23      0.99 o 
   5   2   5       89.54      115.02      2.31 o 
   6   2   5       17.17       17.15      1.00 o 
   7   2   5       10.60       10.04      0.90 o 
   8   2   5        3.86        3.39      0.78 o 
   9   2   5       59.01       62.59      2.76 o 
  10   2   5       18.63       17.78      1.75 o 
  11   2   5        8.72       13.13      2.79 o 
  12   2   5        1.25        1.99      1.99 o 
 -10   3   5       14.09       14.29      3.02 o 
  -9   3   5        1.65        2.21      1.27 o 
  -8   3   5        4.40        5.99      2.03 o 
  -7   3   5        4.62        4.74      1.21 o 
  -6   3   5        0.25        0.44      0.91 o 
  -5   3   5       13.57       12.32      1.00 o 
  -4   3   5        3.72        2.67      0.69 o 
  -3   3   5       45.82       42.17      1.06 o 
  -2   3   5       23.77       23.70      0.78 o 
  -1   3   5      511.12      569.83      3.72 o 
   0   3   5       79.77       77.95      1.22 o 
   1   3   5        7.51       10.61      0.71 o 
   2   3   5      109.31      109.95      1.46 o 
   3   3   5      369.90      415.81      3.00 o 
   4   3   5      203.74      244.12      3.08 o 
   5   3   5       66.50       71.59      1.77 o 
   6   3   5       32.00       40.18      2.42 o 
   7   3   5        0.00        0.79      0.54 o 
   8   3   5      211.42      199.07      5.56 o 
   9   3   5       45.78       44.89      2.09 o 
  10   3   5        0.65        0.82      0.80 o 
  11   3   5        0.71        0.19      1.64 o 
  12   3   5        4.68        3.13      2.17 o 
 -10   4   5        6.58        7.97      1.76 o 
  -9   4   5        7.47        8.69      1.85 o 
  -8   4   5        0.00        0.89      1.26 o 
  -7   4   5       25.03       23.34      1.98 o 
  -6   4   5       46.14       46.70      1.91 o 
  -5   4   5        1.21        1.26      0.85 o 
  -4   4   5        3.54        2.17      0.77 o 
  -3   4   5        5.74        5.09      0.69 o 
  -2   4   5        4.39        6.44      0.76 o 
  -1   4   5     1885.94     2087.80     17.08 o 
   0   4   5      634.15      690.74      4.18 o 
   1   4   5      158.08      161.45      1.81 o 
   2   4   5       56.72       71.75      1.21 o 
   3   4   5      117.17      114.14      1.40 o 
   4   4   5       15.23       14.00      0.82 o 
   5   4   5      510.95      549.20      5.22 o 
   6   4   5        0.03        0.47      0.51 o 
   7   4   5        3.89        3.85      0.69 o 
   8   4   5        0.25        0.26      0.71 o 
   9   4   5        3.09        4.59      0.85 o 
  10   4   5        2.79        1.85      0.88 o 
  11   4   5        0.09       -0.44      1.13 o 
  12   4   5        0.71        0.65      1.83 o 
  -9   5   5        4.18        4.87      1.99 o 
  -8   5   5        3.06        0.46      1.25 o 
  -7   5   5        3.82        2.18      1.33 o 
  -6   5   5       26.19       28.24      1.61 o 
  -5   5   5      265.01      272.19      5.01 o 
  -4   5   5       18.04       17.36      1.22 o 
  -3   5   5      114.48      110.24      2.43 o 
  -2   5   5       49.01       52.10      1.66 o 
  -1   5   5       77.45       90.07      1.99 o 
   0   5   5       11.97       10.39      0.44 o 
   1   5   5       50.00       52.97      1.06 o 
   2   5   5       39.03       37.56      0.93 o 
   3   5   5      123.49      120.40      1.57 o 
   4   5   5       37.22       33.80      1.22 o 
   5   5   5       14.61       12.80      0.86 o 
   6   5   5        0.54        1.02      0.52 o 
   7   5   5        7.94        6.41      0.78 o 
   8   5   5        2.29        3.15      0.71 o 
   9   5   5        7.27        9.95      1.27 o 
  10   5   5        1.16        1.73      0.84 o 
  11   5   5       14.97       14.90      3.18 o 
  12   5   5        0.33        1.87      1.37 o 
  -9   6   5        0.20        7.79      2.36 o 
  -8   6   5        3.08        1.83      1.92 o 
  -7   6   5        0.58        0.37      1.84 o 
  -6   6   5       56.95       55.19      2.20 o 
  -5   6   5       16.03       15.45      2.69 o 
  -4   6   5      126.02      125.95      2.93 o 
  -3   6   5        0.16        0.99      0.73 o 
  -2   6   5       42.31       39.51      1.52 o 
  -1   6   5        6.52        3.72      0.77 o 
   0   6   5      117.83      129.59      2.40 o 
   1   6   5      316.55      383.47      3.13 o 
   2   6   5       43.06       45.32      1.08 o 
   3   6   5       36.74       39.30      1.00 o 
   4   6   5       79.09       79.03      1.86 o 
   5   6   5        0.52        0.62      0.50 o 
   6   6   5       13.45       10.73      1.29 o 
   7   6   5        0.59        0.61      0.71 o 
   8   6   5        0.59        0.20      0.63 o 
   9   6   5        3.93        5.20      0.92 o 
  10   6   5       34.81       37.50      3.52 o 
  11   6   5       35.46       39.33      2.54 o 
  12   6   5        2.34        2.50      1.28 o 
  -8   7   5        0.47        3.10      2.11 o 
  -7   7   5        0.62        3.43      1.31 o 
  -6   7   5        8.08       11.56      1.33 o 
  -5   7   5        2.11       -0.18      1.25 o 
  -4   7   5      681.36      713.31      7.46 o 
  -3   7   5      585.33      588.71      6.54 o 
  -2   7   5      253.18      251.40      3.88 o 
  -1   7   5       44.18       46.43      1.66 o 
   0   7   5      104.86       98.47      2.26 o 
   1   7   5       42.53       44.06      1.08 o 
   2   7   5        1.07        1.20      0.45 o 
   3   7   5       30.61       34.47      1.02 o 
   4   7   5      175.19      167.03      2.81 o 
   5   7   5        0.51        0.50      0.50 o 
   6   7   5        8.12        7.19      0.81 o 
   7   7   5       29.35       29.69      1.45 o 
   8   7   5        0.03        0.35      0.77 o 
   9   7   5       22.71       22.93      1.90 o 
  10   7   5       18.11       21.13      1.97 o 
  11   7   5        6.22        8.65      3.32 o 
  12   7   5        3.56        7.63      2.33 o 
  -8   8   5        0.03        4.59      1.95 o 
  -7   8   5        2.03        3.39      1.26 o 
  -6   8   5        5.74        3.60      1.19 o 
  -5   8   5        4.27        6.50      1.25 o 
  -4   8   5        0.03       -0.70      0.70 o 
  -3   8   5      465.60      466.63     10.24 o 
  -2   8   5      559.03      532.95     10.02 o 
  -1   8   5        4.82        4.76      0.85 o 
   0   8   5       83.78       87.99      2.23 o 
   1   8   5        1.76        0.18      0.67 o 
   2   8   5       20.69       21.85      0.90 o 
   3   8   5       34.88       34.80      1.38 o 
   4   8   5      174.04      161.17      2.86 o 
   5   8   5        1.66        2.30      0.70 o 
   6   8   5       31.08       29.07      1.46 o 
   7   8   5       66.17       65.95      2.12 o 
   8   8   5        2.07        2.42      0.99 o 
   9   8   5       51.70       52.01      3.51 o 
  10   8   5       14.20       16.34      1.89 o 
  11   8   5        3.37        2.42      1.43 o 
  -7   9   5        8.19       12.17      1.76 o 
  -6   9   5        0.02        1.36      1.29 o 
  -5   9   5        0.52        0.43      0.95 o 
  -4   9   5       18.93       17.54      1.80 o 
  -3   9   5        9.97        9.32      1.13 o 
  -2   9   5       25.33       21.85      1.48 o 
  -1   9   5        6.71        9.49      1.21 o 
   0   9   5       21.45       18.53      1.24 o 
   1   9   5        3.25        3.35      0.75 o 
   2   9   5        1.71        2.15      0.67 o 
   3   9   5       49.04       43.58      1.30 o 
   4   9   5       42.00       38.84      1.56 o 
   5   9   5       63.52       67.90      2.07 o 
   6   9   5        0.91       -0.28      0.78 o 
   7   9   5        0.31        0.43      1.16 o 
   8   9   5        1.60        2.17      1.09 o 
   9   9   5      117.11      116.16      4.06 o 
  10   9   5        4.09        6.06      3.12 o 
  11   9   5        0.24        1.81      1.47 o 
  -6  10   5        4.99        8.29      1.65 o 
  -5  10   5        4.60        7.00      1.49 o 
  -4  10   5        1.71        0.18      1.78 o 
  -3  10   5        0.53       -0.79      0.88 o 
  -2  10   5       29.08       28.33      2.76 o 
  -1  10   5       15.69       14.67      1.36 o 
   0  10   5       37.24       36.01      1.69 o 
   1  10   5       18.58       20.07      1.30 o 
   2  10   5       11.29       10.21      1.01 o 
   3  10   5        8.67        8.04      0.92 o 
   4  10   5       71.92       64.51      2.01 o 
   5  10   5       57.39       57.84      1.98 o 
   6  10   5       18.94       17.86      1.43 o 
   7  10   5      109.05      112.02      3.82 o 
   8  10   5       14.98       15.01      1.68 o 
   9  10   5      110.95      118.12      4.23 o 
  10  10   5        8.38       10.44      1.81 o 
  11  10   5        0.37        2.33      2.26 o 
  -5  11   5       14.02       20.66      4.95 o 
  -4  11   5        5.16        6.84      1.50 o 
  -3  11   5        0.05        1.80      1.16 o 
  -2  11   5       18.27       19.10      1.81 o 
  -1  11   5        0.49        1.51      0.97 o 
   0  11   5        0.01       -0.46      0.80 o 
   1  11   5        0.18        0.21      0.76 o 
   2  11   5       58.22       54.63      2.02 o 
   3  11   5       25.06       27.19      1.85 o 
   4  11   5        4.57        4.59      1.19 o 
   5  11   5       11.07       12.56      1.15 o 
   6  11   5        2.85        1.22      0.98 o 
   7  11   5       26.25       30.36      2.13 o 
   8  11   5        0.73        1.17      1.72 o 
   9  11   5       21.27       20.09      2.07 o 
  10  11   5        1.67        4.07      1.68 o 
  -4  12   5       10.38       12.11      1.82 o 
  -3  12   5        3.51        5.03      1.41 o 
  -2  12   5        0.96        0.31      1.01 o 
  -1  12   5        3.17        1.96      2.96 o 
   0  12   5        2.41        2.30      1.09 o 
   1  12   5        0.01        0.06      0.99 o 
   2  12   5       12.22       12.57      1.21 o 
   3  12   5       17.92       20.05      1.74 o 
   4  12   5        8.96        7.96      1.34 o 
   5  12   5       28.30       27.58      1.97 o 
   6  12   5        3.58        3.87      1.32 o 
   7  12   5        6.23        9.30      1.71 o 
   8  12   5       13.71       13.24      2.76 o 
   9  12   5        5.95        5.19      1.55 o 
  10  12   5        0.03       -0.43      2.02 o 
  -3  13   5        0.28        0.68      1.74 o 
  -2  13   5        3.63        3.63      1.29 o 
  -1  13   5        3.05        2.13      2.34 o 
   0  13   5        0.05        0.32      1.01 o 
   1  13   5        8.04        9.19      1.43 o 
   2  13   5        0.58        1.13      1.05 o 
   3  13   5        0.02        2.95      1.58 o 
   4  13   5        4.27        5.97      1.31 o 
   5  13   5        2.84        2.17      1.55 o 
   6  13   5        2.64        1.02      1.61 o 
   7  13   5       19.77       16.54      2.64 o 
   8  13   5        0.66        0.34      1.25 o 
   9  13   5        0.35       -0.96      2.08 o 
  -1  14   5        0.01        1.04      1.30 o 
   0  14   5        5.73        7.02      1.80 o 
   1  14   5        1.61        3.06      1.26 o 
   2  14   5        1.78        4.06      1.83 o 
   3  14   5        0.05        2.23      1.61 o 
   4  14   5        0.26        1.89      1.71 o 
   6  14   5        0.18       -1.40      1.40 o 
   7  14   5        3.87        6.27      1.99 o 
   2  15   5        1.30        2.70      2.11 o 
   3  15   5        0.03        5.21      2.02 o 
  -4 -10   6        2.58        4.10      2.17 o 
  -3 -10   6        0.30       -0.15      1.88 o 
  -2 -10   6        0.20        4.45      1.65 o 
  -1 -10   6        0.07        3.96      1.53 o 
   0 -10   6        0.13        0.73      1.92 o 
   1 -10   6        0.02        1.92      2.20 o 
  -6  -9   6        2.06        4.63      3.15 o 
  -5  -9   6        0.81        1.48      1.45 o 
  -4  -9   6        0.22        1.68      2.53 o 
  -3  -9   6        1.61        0.99      1.50 o 
  -2  -9   6        3.33        2.78      1.47 o 
  -1  -9   6        0.07        2.07      1.33 o 
   0  -9   6        5.73        8.31      2.31 o 
   1  -9   6        0.28        0.89      1.28 o 
   2  -9   6        3.49        0.68      1.68 o 
   3  -9   6        0.24        1.37      1.38 o 
  -7  -8   6        0.33        2.09      2.51 o 
  -6  -8   6        0.30        3.02      1.52 o 
  -5  -8   6        2.42        4.73      2.11 o 
  -4  -8   6        2.81        9.95      3.12 o 
  -3  -8   6       10.53       11.90      1.84 o 
  -2  -8   6        1.20        0.60      1.24 o 
  -1  -8   6        0.79        3.28      1.34 o 
   0  -8   6        3.61        5.65      1.44 o 
   1  -8   6        0.08        1.53      1.18 o 
   2  -8   6        0.11        0.86      0.93 o 
   3  -8   6        0.00        0.98      0.94 o 
   4  -8   6        0.59       -0.24      0.93 o 
   5  -8   6        0.59        2.19      1.25 o 
  -8  -7   6        1.87        2.06      1.73 o 
  -7  -7   6        0.45        0.10      2.81 o 
  -6  -7   6        2.66        1.54      2.81 o 
  -5  -7   6        2.24        3.09      1.35 o 
  -4  -7   6       14.55       17.89      1.93 o 
  -3  -7   6        4.03        9.13      1.66 o 
  -2  -7   6        8.68        8.56      1.59 o 
  -1  -7   6       12.32       11.66      2.76 o 
   0  -7   6        2.34        1.86      1.14 o 
   1  -7   6        0.59        1.29      1.12 o 
   2  -7   6        2.13        1.38      0.89 o 
   3  -7   6        0.17       -0.80      0.80 o 
   4  -7   6        4.79        4.75      1.09 o 
   5  -7   6        0.00        2.56      1.00 o 
   6  -7   6       17.19       22.44      1.77 o 
  -9  -6   6        0.24       -1.71      1.85 o 
  -8  -6   6       18.40       19.06      1.72 o 
  -7  -6   6       29.94       28.39      1.87 o 
  -6  -6   6        8.00        6.49      1.15 o 
  -5  -6   6       16.01       14.22      1.79 o 
  -4  -6   6        0.77        0.35      1.06 o 
  -3  -6   6        0.00        1.73      1.12 o 
  -2  -6   6        0.18        0.46      1.00 o 
  -1  -6   6        5.44        4.86      2.36 o 
   0  -6   6        8.23        8.63      1.40 o 
   1  -6   6        5.94        6.35      0.98 o 
   2  -6   6       86.25       81.82      4.02 o 
   3  -6   6        2.46        1.55      0.85 o 
   4  -6   6        9.30        9.76      1.20 o 
   5  -6   6        3.10        4.62      1.06 o 
   6  -6   6        0.27        0.91      0.91 o 
   7  -6   6        2.46        5.62      1.49 o 
  -9  -5   6        1.14        2.09      1.16 o 
  -8  -5   6       25.18       18.56      1.67 o 
  -7  -5   6        7.96        3.77      1.11 o 
  -6  -5   6        0.22        1.90      1.14 o 
  -5  -5   6        2.68        3.95      1.36 o 
  -4  -5   6       17.37       21.28      1.43 o 
  -3  -5   6       21.51       21.67      2.02 o 
  -2  -5   6        0.16        1.47      1.08 o 
  -1  -5   6        0.17        1.55      0.99 o 
   0  -5   6       13.67       12.57      1.48 o 
   1  -5   6        0.90        1.56      0.74 o 
   2  -5   6       22.65       23.34      1.57 o 
   3  -5   6       36.82       39.62      1.86 o 
   4  -5   6        5.88        4.20      0.93 o 
   5  -5   6        0.07        0.50      0.83 o 
   6  -5   6        6.58        8.07      1.10 o 
   7  -5   6        0.97        1.64      1.22 o 
   8  -5   6       24.51       25.74      2.31 o 
 -10  -4   6        2.15        2.33      1.77 o 
  -9  -4   6        0.10        0.34      1.03 o 
  -8  -4   6       17.96       17.11      1.55 o 
  -7  -4   6        2.63        1.79      1.01 o 
  -6  -4   6        0.31        0.28      0.92 o 
  -5  -4   6       60.71       57.20      2.19 o 
  -4  -4   6        6.06        4.09      0.96 o 
  -3  -4   6        0.01        0.27      1.34 o 
  -2  -4   6        0.89        1.20      0.75 o 
  -1  -4   6        0.65       -0.14      0.93 o 
   0  -4   6       12.01       13.64      1.04 o 
   1  -4   6        3.14        1.51      0.68 o 
   2  -4   6       30.17       30.31      1.58 o 
   3  -4   6       18.80       20.59      1.18 o 
   4  -4   6      213.22      207.76      3.40 o 
   5  -4   6       22.94       23.33      1.48 o 
   6  -4   6        0.07       -0.69      0.84 o 
   7  -4   6        0.07       -0.73      2.09 o 
   8  -4   6        7.22       11.61      1.62 o 
   9  -4   6        0.36        2.82      1.89 o 
 -10  -3   6        1.18        1.27      1.68 o 
  -9  -3   6        0.95        1.28      1.29 o 
  -8  -3   6        5.54        6.52      1.02 o 
  -7  -3   6        0.22        0.17      0.89 o 
  -6  -3   6        4.47        4.75      1.03 o 
  -5  -3   6        3.63        2.83      1.10 o 
  -4  -3   6        0.14       -0.47      0.78 o 
  -3  -3   6        8.86        6.81      0.93 o 
  -2  -3   6       16.34       15.69      1.11 o 
  -1  -3   6        0.40       -0.02      0.49 o 
   0  -3   6        0.81        1.41      0.59 o 
   1  -3   6       12.19        9.37      0.89 o 
   2  -3   6        6.91        8.55      0.89 o 
   3  -3   6       23.43       23.95      1.61 o 
   4  -3   6     1453.00     1504.14     13.81 o 
   5  -3   6      113.14      109.42      2.82 o 
   6  -3   6       27.67       31.84      1.70 o 
   7  -3   6        6.70        9.16      3.37 o 
   8  -3   6        1.96        4.72      1.21 o 
   9  -3   6        0.24        0.04      1.11 o 
 -10  -2   6        5.29        5.07      2.02 o 
  -9  -2   6       14.80       15.62      2.96 o 
  -8  -2   6        6.54        4.34      1.09 o 
  -7  -2   6        4.56        5.39      1.53 o 
  -6  -2   6        6.96        5.18      1.04 o 
  -5  -2   6       10.88       10.12      1.12 o 
  -4  -2   6        6.06        6.33      0.93 o 
  -3  -2   6        6.55        4.54      0.79 o 
  -2  -2   6      214.52      219.72      3.34 o 
  -1  -2   6       73.43       68.01      1.44 o 
   0  -2   6      223.11      219.50      2.58 o 
   1  -2   6       46.93       47.18      1.20 o 
   2  -2   6      187.37      180.33      3.07 o 
   3  -2   6       16.18       14.15      1.00 o 
   4  -2   6      170.10      152.99      3.01 o 
   5  -2   6       16.06       12.70      1.26 o 
   6  -2   6       12.02       11.24      1.91 o 
   7  -2   6        4.11        5.74      1.32 o 
   8  -2   6        4.34        2.13      1.03 o 
   9  -2   6       29.92       33.62      5.97 o 
  10  -2   6        0.03        1.96      2.31 o 
 -10  -1   6        4.01        6.87      1.52 o 
  -9  -1   6        1.91        0.92      1.14 o 
  -8  -1   6        0.33        0.25      1.83 o 
  -7  -1   6        0.62        0.10      0.83 o 
  -6  -1   6        0.74        1.15      0.75 o 
  -5  -1   6        0.30        0.66      0.80 o 
  -4  -1   6        2.34        2.36      0.78 o 
  -3  -1   6        1.86        3.49      0.77 o 
  -2  -1   6        7.42       10.88      0.69 o 
  -1  -1   6       69.67       67.77      1.40 o 
   0  -1   6      305.70      304.11      2.97 o 
   1  -1   6       27.29       27.70      0.93 o 
   2  -1   6      200.77      212.53      2.40 o 
   3  -1   6      156.60      162.69      2.82 o 
   4  -1   6      109.50      106.95      2.38 o 
   5  -1   6      133.39      128.96      2.75 o 
   6  -1   6      403.78      419.32      6.77 o 
   7  -1   6       46.87       45.08      2.33 o 
   8  -1   6        0.01       -0.92      0.92 o 
   9  -1   6        1.24        2.17      1.01 o 
  10  -1   6        0.43        1.01      1.24 o 
 -10   0   6        1.28        0.62      1.19 o 
  -9   0   6        0.00        1.22      1.11 o 
  -8   0   6        6.75        3.95      1.40 o 
  -7   0   6        9.10        9.79      1.44 o 
  -6   0   6        7.74        8.46      1.19 o 
  -5   0   6       19.76       19.53      1.26 o 
  -4   0   6       63.27       72.82      2.03 o 
  -3   0   6       18.98       15.42      1.42 o 
  -2   0   6        7.41        6.29      0.58 o 
  -1   0   6      221.77      212.09      2.40 o 
   0   0   6       25.22       19.84      0.82 o 
   1   0   6      381.93      400.90      3.39 o 
   2   0   6       38.90       45.89      1.13 o 
   3   0   6      287.14      306.38      3.19 o 
   4   0   6      203.19      188.21      2.53 o 
   5   0   6       83.62       82.98      2.08 o 
   6   0   6        3.21        3.66      0.98 o 
   7   0   6      132.98      135.00      3.86 o 
   8   0   6        3.10        2.82      0.99 o 
   9   0   6       15.02       16.10      1.66 o 
  10   0   6        0.36       -0.32      1.07 o 
  11   0   6        8.08       10.41      1.83 o 
 -10   1   6        0.04        2.49      1.33 o 
  -9   1   6        0.82        1.21      2.81 o 
  -8   1   6        3.33        3.68      1.23 o 
  -7   1   6        0.28        2.56      1.07 o 
  -6   1   6        9.17        8.56      1.30 o 
  -5   1   6       12.59       10.16      1.00 o 
  -4   1   6       34.22       32.33      1.71 o 
  -3   1   6       36.18       38.93      1.11 o 
  -2   1   6       34.11       38.05      1.06 o 
  -1   1   6       89.51       88.75      1.52 o 
   0   1   6        0.51        0.13      0.52 o 
   1   1   6       46.52       51.34      1.16 o 
   2   1   6     1415.26     1612.43      8.19 o 
   3   1   6      285.61      317.48      2.98 o 
   4   1   6       19.73       23.26      0.85 o 
   5   1   6       42.37       29.19      1.73 o 
   6   1   6      293.76      291.96      4.79 o 
   7   1   6      289.98      283.23      5.53 o 
   8   1   6        5.28        5.48      2.36 o 
   9   1   6        3.04        2.37      1.06 o 
  10   1   6       13.97       15.95      2.76 o 
  11   1   6        6.32        9.81      2.53 o 
 -10   2   6        0.07        4.57      1.58 o 
  -9   2   6        4.10        3.46      1.31 o 
  -8   2   6        7.08       10.06      1.55 o 
  -7   2   6        0.10        0.96      1.16 o 
  -6   2   6        0.36        1.65      0.95 o 
  -5   2   6        0.00        0.09      0.82 o 
  -4   2   6       63.52       66.07      1.81 o 
  -3   2   6      191.26      192.12      2.38 o 
  -2   2   6      120.63      115.74      1.76 o 
  -1   2   6        0.89        1.26      0.46 o 
   0   2   6       57.93       60.60      1.23 o 
   1   2   6      346.52      339.90      2.96 o 
   2   2   6      172.37      195.58      2.19 o 
   3   2   6      250.15      278.69      2.68 o 
   4   2   6       18.74       23.77      0.80 o 
   5   2   6       56.50       46.06      1.49 o 
   6   2   6       95.75      107.60      2.99 o 
   7   2   6       54.59       62.80      1.97 o 
   8   2   6        7.06        6.32      1.12 o 
   9   2   6        3.37        4.94      1.17 o 
  10   2   6        0.91        0.99      1.08 o 
  11   2   6        4.66        8.63      1.47 o 
 -10   3   6        2.22        0.85      1.43 o 
  -9   3   6        3.24        3.15      1.33 o 
  -8   3   6        5.73        6.89      1.40 o 
  -7   3   6       41.50       42.15      2.52 o 
  -6   3   6        1.45        3.10      1.12 o 
  -5   3   6        0.45        0.23      0.93 o 
  -4   3   6        0.06        0.05      1.06 o 
  -3   3   6        5.13        4.36      0.69 o 
  -2   3   6       14.71       17.28      0.76 o 
  -1   3   6       86.39       79.04      1.37 o 
   0   3   6      826.19      835.59      5.08 o 
   1   3   6      137.71      130.20      1.76 o 
   2   3   6       31.54       26.24      0.82 o 
   3   3   6      235.34      251.68      2.45 o 
   4   3   6       46.19       61.13      2.48 o 
   5   3   6       54.85       49.93      1.54 o 
   6   3   6       40.84       35.18      2.36 o 
   7   3   6        5.69        3.98      0.79 o 
   8   3   6       29.99       31.11      1.52 o 
   9   3   6       33.35       28.39      1.56 o 
  10   3   6        0.39        1.15      1.05 o 
  11   3   6        0.02        1.59      1.14 o 
  -9   4   6        0.13        0.39      1.60 o 
  -8   4   6       25.19       27.49      2.28 o 
  -7   4   6        2.54        3.45      1.27 o 
  -6   4   6       92.59      100.11      3.63 o 
  -5   4   6       20.67       18.77      1.28 o 
  -4   4   6       30.86       29.90      1.44 o 
  -3   4   6       14.62       14.56      1.02 o 
  -2   4   6        2.18        2.06      0.67 o 
  -1   4   6     1503.29     1747.72      8.58 o 
   0   4   6      501.39      565.84      3.94 o 
   1   4   6      154.30      182.20      2.08 o 
   2   4   6      342.97      345.42      2.98 o 
   3   4   6        9.52        7.03      0.48 o 
   4   4   6       82.61       89.33      2.64 o 
   5   4   6        0.20       -0.39      0.46 o 
   6   4   6        4.05        4.53      0.70 o 
   7   4   6       10.26       12.19      0.98 o 
   8   4   6        3.85        3.75      1.19 o 
   9   4   6       63.91       61.29      5.42 o 
  10   4   6        5.99        5.45      1.10 o 
  11   4   6        0.10        1.27      1.80 o 
  -9   5   6        0.02        2.41      1.99 o 
  -8   5   6        4.19        4.85      2.79 o 
  -7   5   6        0.71       -0.95      2.22 o 
  -6   5   6       57.17       60.56      2.24 o 
  -5   5   6        0.89        1.64      0.89 o 
  -4   5   6       27.88       29.68      2.07 o 
  -3   5   6       42.32       44.29      2.46 o 
  -2   5   6       32.12       31.97      1.37 o 
  -1   5   6        1.87        1.59      0.64 o 
   0   5   6        4.22        4.37      0.42 o 
   1   5   6        4.93        2.56      0.40 o 
   2   5   6       72.96       74.48      1.36 o 
   3   5   6       39.48       39.47      0.96 o 
   4   5   6       74.60       76.22      2.28 o 
   5   5   6        1.44        1.20      0.97 o 
   6   5   6        0.80        1.37      0.54 o 
   7   5   6       23.74       23.39      1.28 o 
   8   5   6       81.52       76.29      2.95 o 
   9   5   6       49.75       43.99      1.91 o 
  10   5   6        7.51        7.20      1.04 o 
  11   5   6        3.83        5.14      1.46 o 
  -8   6   6        0.91        2.61      1.53 o 
  -7   6   6        6.77        3.07      1.41 o 
  -6   6   6        1.09        0.21      1.03 o 
  -5   6   6      290.09      280.04      4.63 o 
  -4   6   6      195.59      195.64      3.70 o 
  -3   6   6      176.61      176.58      3.37 o 
  -2   6   6      322.41      324.70      4.38 o 
  -1   6   6        2.35        1.03      0.81 o 
   0   6   6       29.79       28.34      1.26 o 
   1   6   6       49.16       60.17      1.33 o 
   2   6   6       54.94       68.36      1.34 o 
   3   6   6        0.29        0.73      0.39 o 
   4   6   6       12.28       12.20      0.87 o 
   5   6   6       25.75       25.15      1.22 o 
   6   6   6       26.87       24.23      1.45 o 
   7   6   6        1.79        2.35      0.72 o 
   8   6   6        0.73        1.77      0.71 o 
   9   6   6        0.19        1.48      0.76 o 
  10   6   6        0.46        0.25      0.83 o 
  11   6   6       23.45       25.81      2.07 o 
  12   6   6        1.67        3.88      2.02 o 
  -8   7   6        0.18        1.37      1.95 o 
  -7   7   6        0.51        1.56      1.49 o 
  -6   7   6        0.51        0.20      0.98 o 
  -5   7   6       54.44       48.36      2.58 o 
  -4   7   6        2.79        3.64      1.07 o 
  -3   7   6        5.00        5.95      1.48 o 
  -2   7   6      253.52      244.10      6.27 o 
  -1   7   6        6.65        6.59      0.88 o 
   0   7   6       14.16       14.74      1.07 o 
   1   7   6      112.96      135.96      2.59 o 
   2   7   6        0.12       -0.38      0.39 o 
   3   7   6      253.34      236.89      2.68 o 
   4   7   6        9.83        7.87      1.03 o 
   5   7   6       56.00       59.19      1.82 o 
   6   7   6       48.67       47.71      1.74 o 
   7   7   6       92.64       87.81      2.43 o 
   8   7   6        0.30        1.15      0.72 o 
   9   7   6        3.68        3.40      0.86 o 
  10   7   6        2.26        5.12      1.35 o 
  11   7   6        2.75        3.69      1.29 o 
  12   7   6        3.60        9.49      2.57 o 
  -7   8   6        0.87        2.17      2.30 o 
  -6   8   6        0.07       -1.03      1.77 o 
  -5   8   6        0.01        0.57      1.01 o 
  -4   8   6        0.98        2.72      1.00 o 
  -3   8   6      246.38      239.72      4.26 o 
  -2   8   6      197.78      202.39      3.77 o 
  -1   8   6       49.00       49.87      2.05 o 
   0   8   6       10.57       10.88      1.09 o 
   1   8   6        8.57        8.09      1.07 o 
   2   8   6        6.91        7.37      0.84 o 
   3   8   6       12.33       11.80      1.14 o 
   4   8   6       57.28       51.42      1.68 o 
   5   8   6      592.73      587.90      6.09 o 
   6   8   6       44.26       42.01      1.94 o 
   7   8   6      499.86      515.42      6.13 o 
   8   8   6       48.68       48.27      2.01 o 
   9   8   6       14.53       15.41      1.69 o 
  10   8   6        9.81       10.90      1.63 o 
  11   8   6        4.76        8.42      1.72 o 
  -7   9   6        4.87       14.30      2.67 o 
  -6   9   6        0.50        0.42      1.07 o 
  -5   9   6        2.98        2.30      1.23 o 
  -4   9   6        7.72        9.27      1.16 o 
  -3   9   6        1.03        1.15      0.88 o 
  -2   9   6       21.69       21.10      3.07 o 
  -1   9   6       26.27       26.18      1.52 o 
   0   9   6      127.42      117.61      4.06 o 
   1   9   6       29.03       33.86      1.54 o 
   2   9   6       12.14        9.89      0.97 o 
   3   9   6        6.02        4.80      1.11 o 
   4   9   6        5.67        7.01      0.89 o 
   5   9   6        8.52        8.36      1.05 o 
   6   9   6      309.22      310.48      5.45 o 
   7   9   6      272.04      270.63      4.48 o 
   8   9   6       19.05       19.86      1.63 o 
   9   9   6       11.72       14.57      1.69 o 
  10   9   6        0.97        1.68      1.52 o 
  11   9   6        2.04        6.13      1.54 o 
  -6  10   6       17.64       19.86      2.13 o 
  -5  10   6        2.69        2.39      1.22 o 
  -4  10   6        5.46        6.19      1.35 o 
  -3  10   6        0.59        1.21      1.06 o 
  -2  10   6        0.33        1.58      0.88 o 
  -1  10   6       11.51       10.38      1.13 o 
   0  10   6       18.94       13.77      1.18 o 
   1  10   6       34.43       32.35      1.61 o 
   2  10   6        0.81        0.58      0.77 o 
   3  10   6        0.82        0.43      0.95 o 
   4  10   6       52.25       47.35      2.35 o 
   5  10   6       11.96       12.39      1.16 o 
   6  10   6       49.62       55.11      2.11 o 
   7  10   6        8.69       13.02      1.49 o 
   8  10   6        0.00       -0.28      1.11 o 
   9  10   6       45.50       42.67      2.63 o 
  10  10   6        1.87        2.63      1.39 o 
  11  10   6        1.37        1.05      2.26 o 
  -5  11   6        0.11        1.20      2.93 o 
  -4  11   6        7.87        9.24      2.28 o 
  -3  11   6        0.43        0.82      1.75 o 
  -2  11   6       14.06       14.78      1.99 o 
  -1  11   6        2.64        2.87      0.91 o 
   0  11   6        1.82        1.73      0.79 o 
   1  11   6       10.61       10.18      1.11 o 
   2  11   6        9.23        8.34      1.16 o 
   3  11   6       27.89       29.28      1.94 o 
   4  11   6        0.17        0.92      1.38 o 
   5  11   6       78.06       73.16      3.01 o 
   6  11   6        2.62        3.93      0.95 o 
   7  11   6        0.11        0.30      1.39 o 
   8  11   6        4.45        6.50      1.46 o 
   9  11   6       21.60       22.33      2.10 o 
  10  11   6        0.48       -0.22      2.00 o 
  -4  12   6        1.83        3.39      2.13 o 
  -3  12   6        3.19        5.09      1.38 o 
  -2  12   6        6.72        7.39      1.50 o 
  -1  12   6        0.00        0.86      0.99 o 
   0  12   6        0.56        1.93      1.02 o 
   1  12   6        4.89        7.08      1.01 o 
   2  12   6        0.91        1.47      1.07 o 
   3  12   6       29.38       24.09      1.90 o 
   4  12   6       11.08        8.75      1.45 o 
   5  12   6       35.32       34.69      5.60 o 
   6  12   6        1.87        1.50      1.43 o 
   7  12   6        1.43        2.42      1.19 o 
   8  12   6       53.12       53.86      2.98 o 
   9  12   6        0.11        1.49      1.32 o 
  10  12   6        0.32        1.24      2.05 o 
  -2  13   6        1.14        0.64      2.56 o 
  -1  13   6       10.80       13.64      1.72 o 
   0  13   6        0.25        1.27      1.18 o 
   1  13   6        3.54        3.20      2.08 o 
   2  13   6        0.01        0.90      1.46 o 
   3  13   6        1.34        2.69      1.19 o 
   4  13   6        1.41        0.43      1.11 o 
   5  13   6       21.61       21.65      1.91 o 
   6  13   6        1.91        4.25      1.80 o 
   7  13   6        0.85        3.88      1.86 o 
   8  13   6        5.07        4.90      2.16 o 
   9  13   6        0.49        1.52      2.26 o 
  -1  14   6        2.13        0.37      1.55 o 
   0  14   6        0.21        2.25      1.32 o 
   1  14   6        1.31        2.98      1.77 o 
   2  14   6        0.19       -0.59      1.68 o 
   3  14   6        2.72        5.80      1.89 o 
   4  14   6       12.99       12.88      1.63 o 
   5  14   6        1.09        0.67      3.38 o 
   6  14   6        1.28        2.17      1.99 o 
   7  14   6        2.47        0.34      1.74 o 
   2  15   6        6.53        8.66      2.36 o 
   3  15   6        5.17       11.32      2.48 o 
   4  15   6        2.12        5.18      1.99 o 
  -4  -9   7        2.71        4.53      2.20 o 
  -3  -9   7        1.58        0.72      1.52 o 
  -2  -9   7        0.03        3.95      1.61 o 
  -1  -9   7        0.57        0.90      1.40 o 
   0  -9   7        0.03        0.68      1.47 o 
   1  -9   7        0.39        1.98      1.55 o 
   2  -9   7        0.20        5.21      2.30 o 
  -6  -8   7        0.72        3.29      1.63 o 
  -5  -8   7        1.13        3.22      1.57 o 
  -4  -8   7        0.19        0.76      1.37 o 
  -3  -8   7        0.38        0.44      1.29 o 
  -2  -8   7        3.13        4.46      1.39 o 
  -1  -8   7        0.30       -0.46      1.32 o 
   0  -8   7        8.80        7.13      1.61 o 
   1  -8   7        2.57        4.22      1.52 o 
   2  -8   7        2.74        3.19      1.48 o 
   3  -8   7        0.77        2.88      1.36 o 
   4  -8   7        0.32        1.82      1.10 o 
  -7  -7   7        0.03        1.15      2.06 o 
  -6  -7   7        1.05        3.12      1.42 o 
  -5  -7   7        0.99        3.99      1.51 o 
  -4  -7   7        1.62        4.35      1.50 o 
  -3  -7   7        0.45        1.54      1.35 o 
  -2  -7   7        1.89        3.62      1.77 o 
  -1  -7   7        0.46        0.29      1.74 o 
   0  -7   7       17.15       11.64      1.74 o 
   1  -7   7        7.21        8.30      1.57 o 
   2  -7   7        0.12        0.32      0.92 o 
   3  -7   7        0.51        1.91      0.98 o 
   4  -7   7        2.62        2.36      1.06 o 
   5  -7   7        0.23        3.30      1.11 o 
  -8  -6   7        1.17        4.67      1.71 o 
  -7  -6   7       22.88       24.55      1.86 o 
  -6  -6   7        6.72        5.21      2.95 o 
  -5  -6   7        0.04        1.98      1.31 o 
  -4  -6   7        0.60        2.41      1.27 o 
  -3  -6   7        2.01        4.97      2.75 o 
  -2  -6   7        5.16        5.64      1.35 o 
  -1  -6   7        0.64        3.74      1.78 o 
   0  -6   7        8.53       11.58      1.57 o 
   1  -6   7        0.38        1.89      1.18 o 
   2  -6   7       23.27       23.92      1.63 o 
   3  -6   7        0.37        1.97      0.92 o 
   4  -6   7        6.04        6.86      1.13 o 
   5  -6   7        0.06        1.56      1.16 o 
   6  -6   7        1.78        3.30      1.43 o 
  -8  -5   7        5.76        9.05      1.40 o 
  -7  -5   7       23.19       24.90      1.84 o 
  -6  -5   7       30.65       26.75      1.84 o 
  -5  -5   7       30.33       22.20      1.65 o 
  -4  -5   7       14.00       14.98      2.99 o 
  -3  -5   7        1.76        2.29      1.71 o 
  -2  -5   7        0.04        0.37      1.10 o 
  -1  -5   7        1.14        1.54      1.16 o 
   0  -5   7        7.98        9.47      2.08 o 
   1  -5   7       11.76       14.40      1.78 o 
   2  -5   7      333.63      322.03      5.07 o 
   3  -5   7       33.30       35.29      1.83 o 
   4  -5   7        0.04        0.71      0.86 o 
   5  -5   7        0.84        1.77      0.93 o 
   6  -5   7        1.93        2.69      1.80 o 
   7  -5   7        0.22        2.94      1.42 o 
  -9  -4   7        0.63        3.37      2.71 o 
  -8  -4   7        4.52        3.76      1.26 o 
  -7  -4   7        6.70        7.96      1.34 o 
  -6  -4   7        2.55        3.32      1.15 o 
  -5  -4   7       12.83       11.64      1.30 o 
  -4  -4   7       16.92       18.21      1.41 o 
  -3  -4   7        7.11        8.45      1.90 o 
  -2  -4   7       28.01       27.54      2.03 o 
  -1  -4   7        0.51        1.71      1.23 o 
   0  -4   7        3.16        3.00      2.17 o 
   1  -4   7        6.94        7.62      0.97 o 
   2  -4   7      105.78      105.19      4.21 o 
   3  -4   7        6.31        7.32      1.20 o 
   4  -4   7        0.01        0.53      0.83 o 
   5  -4   7       22.70       20.89      1.53 o 
   6  -4   7        2.59        2.39      1.12 o 
   7  -4   7        8.30       12.85      2.36 o 
   8  -4   7        3.74        4.89      1.48 o 
  -9  -3   7        1.63        3.62      1.51 o 
  -8  -3   7        0.00        1.03      1.08 o 
  -7  -3   7        0.05        0.74      1.01 o 
  -6  -3   7        0.40        1.58      0.96 o 
  -5  -3   7        4.93        3.95      1.00 o 
  -4  -3   7       10.31        9.52      1.18 o 
  -3  -3   7        3.31        2.16      0.83 o 
  -2  -3   7       50.92       45.09      1.76 o 
  -1  -3   7        2.42        3.23      0.98 o 
   0  -3   7       13.31       14.66      1.47 o 
   1  -3   7       28.06       34.22      1.52 o 
   2  -3   7       22.56       23.06      1.42 o 
   3  -3   7      110.37      107.12      2.75 o 
   4  -3   7      456.93      441.04      7.09 o 
   5  -3   7       27.62       21.81      1.47 o 
   6  -3   7       29.43       25.37      2.50 o 
   7  -3   7        0.00        0.36      1.15 o 
   8  -3   7        0.24        2.49      1.19 o 
   9  -3   7        5.06        9.48      2.33 o 
  -9  -2   7        5.93        6.02      2.16 o 
  -8  -2   7        3.76        2.77      1.44 o 
  -7  -2   7        1.02        0.49      0.99 o 
  -6  -2   7        4.78        7.17      1.14 o 
  -5  -2   7        2.13        2.14      0.86 o 
  -4  -2   7       12.85       14.59      1.25 o 
  -3  -2   7        7.50        6.34      0.98 o 
  -2  -2   7        4.04        2.69      0.84 o 
  -1  -2   7       23.89       23.92      1.24 o 
   0  -2   7        0.19        0.41      0.50 o 
   1  -2   7        0.53       -0.23      0.81 o 
   2  -2   7        0.21       -0.34      0.64 o 
   3  -2   7      392.54      375.22      4.87 o 
   4  -2   7        0.20       -0.70      0.70 o 
   5  -2   7       20.58       20.00      1.36 o 
   6  -2   7        5.90        4.98      1.17 o 
   7  -2   7       17.70       17.67      1.75 o 
   8  -2   7        0.44       -0.39      1.44 o 
   9  -2   7       12.62       16.48      2.44 o 
  -9  -1   7        0.04       -0.67      1.27 o 
  -8  -1   7        2.93        3.78      1.37 o 
  -7  -1   7        5.32        5.42      1.32 o 
  -6  -1   7        1.61        2.21      0.97 o 
  -5  -1   7        1.15        1.83      0.85 o 
  -4  -1   7        5.24        6.32      0.98 o 
  -3  -1   7        5.13        6.05      1.57 o 
  -2  -1   7       54.49       48.05      1.73 o 
  -1  -1   7       11.00       12.29      0.77 o 
   0  -1   7      351.04      369.09      4.19 o 
   1  -1   7      139.63      152.66      2.22 o 
   2  -1   7       16.54       16.41      1.38 o 
   3  -1   7      113.20       93.64      2.27 o 
   4  -1   7       68.08       78.13      2.18 o 
   5  -1   7      791.13      773.98     10.24 o 
   6  -1   7        8.49        5.12      1.14 o 
   7  -1   7        5.57        6.38      1.17 o 
   8  -1   7       13.27       13.92      1.60 o 
   9  -1   7        9.22       13.53      1.65 o 
  10  -1   7        0.47        1.80      1.27 o 
  -9   0   7        0.43        1.61      1.29 o 
  -8   0   7        0.33       -0.95      1.11 o 
  -7   0   7        3.79        3.75      1.18 o 
  -6   0   7        4.52        5.88      1.24 o 
  -5   0   7       22.42       21.22      1.39 o 
  -4   0   7       23.44       24.07      1.36 o 
  -3   0   7        6.18        8.72      1.06 o 
  -2   0   7        3.35        3.71      0.58 o 
  -1   0   7        3.83        1.98      0.53 o 
   0   0   7      535.59      556.91      4.40 o 
   1   0   7       11.66        9.97      0.71 o 
   2   0   7       21.37       19.84      0.99 o 
   3   0   7        9.53       12.49      0.72 o 
   4   0   7        1.12        0.78      0.83 o 
   5   0   7       10.38        9.51      1.21 o 
   6   0   7        0.27       -0.88      0.88 o 
   7   0   7       24.88       23.15      1.79 o 
   8   0   7       11.17       14.53      1.60 o 
   9   0   7        0.01        0.12      1.01 o 
  10   0   7        0.31        1.99      1.52 o 
  -9   1   7        0.97        4.81      1.38 o 
  -8   1   7        5.42        3.59      1.27 o 
  -7   1   7        6.36        6.71      1.41 o 
  -6   1   7        7.31        6.38      1.28 o 
  -5   1   7        5.53        7.84      1.29 o 
  -4   1   7        4.77        5.90      0.89 o 
  -3   1   7       21.78       18.54      1.71 o 
  -2   1   7        1.98        2.56      0.54 o 
  -1   1   7      252.66      256.17      2.81 o 
   0   1   7      155.93      160.51      2.19 o 
   1   1   7       24.82       26.37      0.95 o 
   2   1   7       59.28       61.48      1.37 o 
   3   1   7        0.00        0.11      0.39 o 
   4   1   7       10.19        9.64      0.66 o 
   5   1   7       72.79       71.59      2.59 o 
   6   1   7       77.58       79.03      2.89 o 
   7   1   7       48.32       37.79      2.14 o 
   8   1   7       13.17        9.90      1.38 o 
   9   1   7        7.67        7.27      1.31 o 
  10   1   7        0.01        0.91      1.16 o 
  11   1   7        1.00        1.68      2.37 o 
  -9   2   7        1.59        2.38      1.31 o 
  -8   2   7       10.10        7.29      1.46 o 
  -7   2   7        0.45        0.87      0.99 o 
  -6   2   7        0.02       -0.51      1.00 o 
  -5   2   7       12.00        9.57      1.38 o 
  -4   2   7        0.07        2.17      1.05 o 
  -3   2   7      456.35      481.80      4.17 o 
  -2   2   7      185.41      180.76      2.68 o 
  -1   2   7        0.18       -0.16      0.44 o 
   0   2   7        4.93        4.59      0.55 o 
   1   2   7      126.79      134.12      1.96 o 
   2   2   7       59.65       65.11      1.38 o 
   3   2   7        0.01        0.94      0.42 o 
   4   2   7      109.75      123.18      2.36 o 
   5   2   7        5.12        7.48      0.77 o 
   6   2   7       20.28       16.34      1.06 o 
   7   2   7       10.62       10.98      1.33 o 
   8   2   7        2.00        2.46      1.52 o 
   9   2   7        0.02       -0.42      0.89 o 
  10   2   7        6.06        6.90      1.63 o 
  11   2   7        2.64        4.37      1.44 o 
  -9   3   7        0.59        3.02      4.20 o 
  -8   3   7        1.33        1.27      1.23 o 
  -7   3   7        6.52        7.55      1.48 o 
  -6   3   7       19.99       18.57      1.84 o 
  -5   3   7        0.85        0.63      1.02 o 
  -4   3   7        1.19        0.99      0.98 o 
  -3   3   7       90.02       94.75      2.26 o 
  -2   3   7      162.73      165.73      2.82 o 
  -1   3   7        1.86        3.76      0.67 o 
   0   3   7       10.37        8.68      0.62 o 
   1   3   7       93.61       84.27      1.54 o 
   2   3   7       56.42       55.57      1.51 o 
   3   3   7       29.57       33.19      0.99 o 
   4   3   7       17.87       20.80      1.03 o 
   5   3   7       87.68       90.30      4.44 o 
   6   3   7        8.12        6.39      0.75 o 
   7   3   7      131.90      108.26      2.62 o 
   8   3   7       28.78       28.46      1.49 o 
   9   3   7        0.64        1.35      1.29 o 
  10   3   7        0.01       -0.62      1.05 o 
  11   3   7        6.97       10.73      1.59 o 
  -9   4   7        0.58        2.61      1.44 o 
  -8   4   7        0.29        0.30      1.28 o 
  -7   4   7       51.86       51.69      3.35 o 
  -6   4   7       36.87       39.38      4.99 o 
  -5   4   7        1.72       -0.26      1.88 o 
  -4   4   7        4.44        5.04      1.59 o 
  -3   4   7      169.07      165.43      4.84 o 
  -2   4   7        0.62        0.51      0.66 o 
  -1   4   7       98.75       98.40      4.86 o 
   0   4   7        1.38        1.80      0.45 o 
   1   4   7      101.79       97.37      1.64 o 
   2   4   7       52.02       53.08      1.22 o 
   3   4   7       43.36       51.31      1.29 o 
   4   4   7        5.83        7.61      1.31 o 
   5   4   7        1.93        2.92      0.60 o 
   6   4   7        1.40        2.98      0.65 o 
   7   4   7        8.38        7.36      0.86 o 
   8   4   7        0.00        1.10      0.74 o 
   9   4   7       51.28       55.86      2.94 o 
  10   4   7        4.16        6.30      2.23 o 
  11   4   7        0.10        1.24      3.68 o 
  -9   5   7        0.00        1.18      2.20 o 
  -8   5   7        4.12        4.23      1.56 o 
  -7   5   7        7.16        7.59      1.53 o 
  -6   5   7        5.05        7.50      2.68 o 
  -5   5   7        2.92        5.06      1.16 o 
  -4   5   7      127.17      139.40      3.15 o 
  -3   5   7        7.20       10.32      1.04 o 
  -2   5   7      130.06      120.18      3.07 o 
  -1   5   7      153.42      147.81      2.78 o 
   0   5   7       79.05       85.76      2.06 o 
   1   5   7      210.21      214.91      2.46 o 
   2   5   7        6.11        5.75      0.53 o 
   3   5   7       23.67       25.81      1.41 o 
   4   5   7      228.05      225.99      4.65 o 
   5   5   7        0.40        1.03      0.54 o 
   6   5   7       20.55       19.71      1.15 o 
   7   5   7        1.79        2.68      0.67 o 
   8   5   7       84.51       82.44      2.47 o 
   9   5   7       79.53       72.31      2.56 o 
  10   5   7       34.19       35.40      1.86 o 
  11   5   7        0.02        2.82      1.26 o 
  -8   6   7        2.29        4.54      1.70 o 
  -7   6   7        0.21       -1.22      1.22 o 
  -6   6   7       12.13        9.79      1.79 o 
  -5   6   7      371.73      372.76      5.51 o 
  -4   6   7      412.50      411.06      7.61 o 
  -3   6   7      181.61      175.04      3.45 o 
  -2   6   7        1.10        0.47      0.98 o 
  -1   6   7        8.05        9.09      0.91 o 
   0   6   7       52.89       59.23      1.83 o 
   1   6   7       77.08       78.22      1.96 o 
   2   6   7      165.50      168.73      2.22 o 
   3   6   7      401.08      376.69      4.25 o 
   4   6   7       72.33       62.17      2.20 o 
   5   6   7      271.37      264.97      3.86 o 
   6   6   7       38.14       38.45      1.59 o 
   7   6   7       52.49       47.01      1.81 o 
   8   6   7        3.89        2.58      0.79 o 
   9   6   7        0.01        0.97      0.78 o 
  10   6   7        1.87        0.52      1.04 o 
  11   6   7        0.14        0.11      1.18 o 
  -7   7   7        0.19        2.40      1.50 o 
  -6   7   7        3.86        6.04      1.15 o 
  -5   7   7        8.60        7.54      1.29 o 
  -4   7   7      100.37       88.60      2.73 o 
  -3   7   7       35.98       37.91      1.80 o 
  -2   7   7       27.97       28.19      1.56 o 
  -1   7   7       20.52       17.52      1.23 o 
   0   7   7        1.22        0.35      0.64 o 
   1   7   7       12.81       14.89      1.18 o 
   2   7   7        0.03        0.12      0.57 o 
   3   7   7        8.69        6.11      0.74 o 
   4   7   7      254.61      237.82      4.19 o 
   5   7   7      224.68      203.49      3.45 o 
   6   7   7       21.12       18.92      1.26 o 
   7   7   7      104.39      107.91      2.76 o 
   8   7   7        8.28        8.62      1.05 o 
   9   7   7       52.96       50.60      2.12 o 
  10   7   7        0.01        0.28      0.87 o 
  11   7   7        7.44       10.52      1.62 o 
  -7   8   7        2.16        2.85      2.17 o 
  -6   8   7        4.22        5.42      1.20 o 
  -5   8   7        2.41        2.18      1.10 o 
  -4   8   7        0.54        1.47      0.96 o 
  -3   8   7       58.15       49.96      2.12 o 
  -2   8   7       19.49       17.63      1.38 o 
  -1   8   7       27.32       21.96      1.41 o 
   0   8   7        4.28        3.84      0.78 o 
   1   8   7        0.29        0.72      0.59 o 
   2   8   7        0.12        0.77      0.68 o 
   3   8   7       64.84       56.28      1.71 o 
   4   8   7        0.85        2.33      0.70 o 
   5   8   7        2.16        3.06      0.78 o 
   6   8   7        9.03        6.31      0.98 o 
   7   8   7      408.34      399.70      5.43 o 
   8   8   7       51.73       47.77      2.04 o 
   9   8   7        4.00        5.05      1.01 o 
  10   8   7        5.83        6.75      1.37 o 
  11   8   7        1.19        0.27      1.31 o 
  -6   9   7        8.82       12.28      1.51 o 
  -5   9   7        0.04        0.11      1.11 o 
  -4   9   7       18.34       19.22      1.62 o 
  -3   9   7        2.91        3.42      1.08 o 
  -2   9   7        9.95        6.97      1.14 o 
  -1   9   7        5.88        4.48      0.90 o 
   0   9   7        9.54       12.07      1.13 o 
   1   9   7       27.80       21.39      1.31 o 
   2   9   7       25.50       25.31      1.38 o 
   3   9   7       10.28        9.71      1.32 o 
   4   9   7      197.21      199.95      3.44 o 
   5   9   7        3.16        2.86      0.81 o 
   6   9   7        0.17       -0.77      0.77 o 
   7   9   7      194.88      179.74      3.71 o 
   8   9   7       28.57       28.14      2.49 o 
   9   9   7        1.71        1.88      0.94 o 
  10   9   7        0.04        0.60      1.23 o 
  11   9   7        1.38        1.95      2.11 o 
  -6  10   7        2.38        4.68      2.11 o 
  -5  10   7        1.32        3.62      1.33 o 
  -4  10   7        1.25        1.77      2.08 o 
  -3  10   7        0.90       -0.35      0.86 o 
  -2  10   7        4.21        7.00      1.09 o 
  -1  10   7        0.20        0.48      0.76 o 
   0  10   7       12.76       15.49      1.26 o 
   1  10   7       37.87       29.75      1.56 o 
   2  10   7        0.48        0.99      0.97 o 
   3  10   7       60.96       53.08      2.93 o 
   4  10   7       12.38       12.11      1.44 o 
   5  10   7        0.11       -0.44      1.09 o 
   6  10   7      309.61      306.64      4.88 o 
   7  10   7        8.97        9.56      1.18 o 
   8  10   7        0.08       -0.12      0.88 o 
   9  10   7        1.05        1.99      1.26 o 
  10  10   7        4.10        7.71      1.58 o 
  -5  11   7        2.27        7.91      2.36 o 
  -4  11   7        5.65        8.77      1.62 o 
  -3  11   7        8.45        9.85      1.58 o 
  -2  11   7        0.75        2.19      0.94 o 
  -1  11   7        1.96        1.93      0.91 o 
   0  11   7        4.43        2.67      0.98 o 
   1  11   7        3.22        4.03      0.88 o 
   2  11   7       41.09       34.05      2.16 o 
   3  11   7       82.62       76.83      6.95 o 
   4  11   7        6.10        3.90      1.23 o 
   5  11   7        8.54        9.59      1.63 o 
   6  11   7        0.21        0.40      1.12 o 
   7  11   7        9.55        8.09      1.25 o 
   8  11   7        4.69        2.95      1.34 o 
   9  11   7        2.49        5.14      1.41 o 
  10  11   7        0.42        1.58      1.32 o 
  -4  12   7        4.69        6.92      2.11 o 
  -3  12   7        4.68        3.65      1.69 o 
  -2  12   7        2.00        1.00      1.66 o 
  -1  12   7        6.81        8.21      2.00 o 
   0  12   7       26.02       26.84      1.70 o 
   1  12   7        6.84        7.59      1.06 o 
   2  12   7       16.70       19.03      1.80 o 
   3  12   7        2.33        0.88      1.07 o 
   4  12   7        2.18        1.15      1.10 o 
   5  12   7       11.96       13.36      3.04 o 
   6  12   7        2.65        0.42      1.32 o 
   7  12   7        6.06        6.03      1.43 o 
   8  12   7        6.07        5.05      1.51 o 
   9  12   7        3.90        6.23      1.58 o 
  10  12   7        0.51        5.68      2.30 o 
  -2  13   7        2.46        4.29      1.31 o 
  -1  13   7        0.82        3.22      1.43 o 
   0  13   7        5.45        7.99      1.45 o 
   1  13   7        0.58        1.92      1.55 o 
   2  13   7        5.99        6.60      3.37 o 
   3  13   7        0.47        1.52      1.24 o 
   4  13   7        6.69        6.47      1.43 o 
   5  13   7        4.40        5.23      1.75 o 
   6  13   7        0.05        1.43      1.17 o 
   7  13   7        1.09        2.45      1.83 o 
   8  13   7        0.00        0.62      1.83 o 
   9  13   7        0.31        1.61      2.23 o 
  -1  14   7       13.03       12.60      2.61 o 
   0  14   7        7.97        9.30      1.58 o 
   1  14   7        6.29       13.34      2.57 o 
   2  14   7        0.18        1.30      1.68 o 
   3  14   7        0.29        1.10      3.27 o 
   4  14   7        3.89        3.04      1.41 o 
   5  14   7        4.64        5.28      1.47 o 
   6  14   7        0.24       -0.16      1.95 o 
   7  14   7        0.12        1.12      1.86 o 
   2  15   7        0.07        2.39      2.05 o 
   3  15   7        0.28        1.86      1.92 o 
   4  15   7        0.16        0.59      1.80 o 
   5  15   7        0.03        2.34      1.31 o 
  -4  -8   8        0.29       -0.01      1.80 o 
  -3  -8   8        1.05        2.95      2.70 o 
  -2  -8   8        1.10        1.08      1.75 o 
  -1  -8   8        0.00        0.43      1.54 o 
   0  -8   8        2.24        3.84      1.64 o 
   1  -8   8        0.01        0.45      1.46 o 
   2  -8   8        0.39        3.27      1.67 o 
  -6  -7   8        0.00        0.90      2.64 o 
  -5  -7   8        0.47        4.04      2.59 o 
  -4  -7   8        0.31        1.43      1.38 o 
  -3  -7   8        0.80       -0.95      1.08 o 
  -2  -7   8        2.05        8.19      1.99 o 
  -1  -7   8        1.79        0.77      1.41 o 
   0  -7   8       42.22       38.82      3.29 o 
   1  -7   8        3.26        4.35      1.51 o 
   2  -7   8        1.41        2.39      1.47 o 
   3  -7   8        0.52        1.34      1.31 o 
   4  -7   8        0.70        2.96      1.30 o 
  -7  -6   8        1.50        2.97      1.70 o 
  -6  -6   8        0.59        0.73      1.51 o 
  -5  -6   8        0.36       -1.27      1.89 o 
  -4  -6   8        0.89        2.20      1.32 o 
  -3  -6   8        6.93        9.49      2.65 o 
  -2  -6   8        0.63        1.08      1.23 o 
  -1  -6   8        0.00       -0.79      1.63 o 
   0  -6   8       22.99       26.69      2.31 o 
   1  -6   8        0.83        4.19      3.01 o 
   2  -6   8        0.00        1.27      1.33 o 
   3  -6   8        1.54        2.55      1.08 o 
   4  -6   8        0.01        0.61      1.28 o 
   5  -6   8        7.58       12.59      1.47 o 
  -8  -5   8        0.15        3.89      1.85 o 
  -7  -5   8        4.04        6.58      1.42 o 
  -6  -5   8        2.64        3.48      1.26 o 
  -5  -5   8        0.28       -0.39      1.36 o 
  -4  -5   8       18.80       17.48      1.96 o 
  -3  -5   8        0.43        0.09      1.13 o 
  -2  -5   8        1.26        2.19      1.28 o 
  -1  -5   8        2.66        2.52      1.19 o 
   0  -5   8        0.08       -0.60      1.08 o 
   1  -5   8        0.45        1.30      2.26 o 
   2  -5   8      196.60      189.55      4.21 o 
   3  -5   8       41.35       45.05      2.12 o 
   4  -5   8       10.05        8.06      1.21 o 
   5  -5   8        0.51        0.74      1.22 o 
   6  -5   8        0.16        2.20      1.40 o 
  -8  -4   8        0.05        0.94      1.50 o 
  -7  -4   8        0.32       -0.91      1.08 o 
  -6  -4   8        0.56        2.15      1.28 o 
  -5  -4   8        1.16        2.46      1.11 o 
  -4  -4   8        1.96        2.52      1.30 o 
  -3  -4   8        0.06        0.11      2.05 o 
  -2  -4   8        1.75        2.99      1.24 o 
  -1  -4   8        3.97        2.60      1.19 o 
   0  -4   8        0.07       -0.95      0.95 o 
   1  -4   8       53.81       47.53      2.19 o 
   2  -4   8      167.72      176.28      3.74 o 
   3  -4   8      102.03      107.60      3.03 o 
   4  -4   8       68.84       67.71      2.51 o 
   5  -4   8       12.96       18.56      1.94 o 
   6  -4   8        0.36       -1.35      2.26 o 
   7  -4   8        1.93        4.53      1.51 o 
  -8  -3   8        0.62        3.09      1.46 o 
  -7  -3   8        0.35        1.27      1.16 o 
  -6  -3   8        0.91        1.26      1.08 o 
  -5  -3   8        0.11        0.19      1.51 o 
  -4  -3   8        8.43        9.52      1.19 o 
  -3  -3   8       15.89       17.22      1.74 o 
  -2  -3   8       49.20       45.75      2.49 o 
  -1  -3   8        6.80        5.89      1.29 o 
   0  -3   8        0.51       -0.58      0.91 o 
   1  -3   8       67.72       66.63      2.17 o 
   2  -3   8       58.26       60.31      2.14 o 
   3  -3   8      139.29      143.17      3.41 o 
   4  -3   8        7.45        7.09      1.26 o 
   5  -3   8       22.79       23.57      2.61 o 
   6  -3   8        6.79        7.40      1.53 o 
   7  -3   8       18.97       23.05      2.59 o 
   8  -3   8        1.63        1.12      1.27 o 
  -9  -2   8        1.57        1.68      1.71 o 
  -8  -2   8        0.35       -0.35      1.33 o 
  -7  -2   8        0.56        0.27      1.26 o 
  -6  -2   8        0.42        1.69      1.05 o 
  -5  -2   8        0.14        1.79      0.96 o 
  -4  -2   8       11.47        8.68      1.16 o 
  -3  -2   8        6.51        6.34      1.07 o 
  -2  -2   8       43.73       47.47      2.77 o 
  -1  -2   8        3.28        3.09      0.81 o 
   0  -2   8        0.79        0.66      0.68 o 
   1  -2   8       30.70       28.36      1.44 o 
   2  -2   8        5.26        6.70      1.24 o 
   3  -2   8       11.76        8.45      1.04 o 
   4  -2   8       25.40       26.29      2.00 o 
   5  -2   8       32.60       36.40      2.30 o 
   6  -2   8       52.84       53.09      5.82 o 
   7  -2   8        4.81        5.91      1.94 o 
   8  -2   8        0.53        0.64      1.24 o 
   9  -2   8        0.04        0.40      2.23 o 
  -9  -1   8        0.52        3.10      2.02 o 
  -8  -1   8        1.56        0.89      1.33 o 
  -7  -1   8        0.12        1.19      1.21 o 
  -6  -1   8        3.57        6.02      1.42 o 
  -5  -1   8        6.68        5.60      1.10 o 
  -4  -1   8        1.93        0.78      0.86 o 
  -3  -1   8       16.46       15.66      1.29 o 
  -2  -1   8       58.93       58.69      1.96 o 
  -1  -1   8       36.00       38.60      1.58 o 
   0  -1   8      140.22      139.54      2.30 o 
   1  -1   8      114.47      109.61      2.48 o 
   2  -1   8       46.14       37.01      1.53 o 
   3  -1   8       37.81       41.51      1.65 o 
   4  -1   8       59.64       48.86      1.88 o 
   5  -1   8       74.97       81.81      3.15 o 
   6  -1   8        9.98        7.71      2.54 o 
   7  -1   8        6.85        4.26      1.57 o 
   8  -1   8        2.32        4.11      1.19 o 
   9  -1   8        1.78        2.23      1.22 o 
  -9   0   8        0.15        2.72      1.60 o 
  -8   0   8        0.09       -0.28      1.35 o 
  -7   0   8        0.67        0.06      1.13 o 
  -6   0   8        7.51        9.46      2.98 o 
  -5   0   8       11.27       11.18      1.49 o 
  -4   0   8        3.51        2.87      0.96 o 
  -3   0   8        1.64        1.21      0.81 o 
  -2   0   8       49.46       38.41      1.58 o 
  -1   0   8        1.76        2.62      0.72 o 
   0   0   8       20.06       17.90      0.93 o 
   1   0   8      145.06      145.76      2.28 o 
   2   0   8       10.24        8.49      0.72 o 
   3   0   8       19.91       15.45      1.05 o 
   4   0   8       54.86       50.42      1.76 o 
   5   0   8        0.11       -0.89      1.01 o 
   6   0   8        0.61        1.01      0.96 o 
   7   0   8       22.05       19.07      2.28 o 
   8   0   8        0.00       -0.77      0.84 o 
   9   0   8       11.83       12.78      1.72 o 
  10   0   8       19.62       25.99      2.27 o 
  -9   1   8        0.62        4.23      1.56 o 
  -8   1   8        2.92        6.97      1.53 o 
  -7   1   8        4.71        0.87      1.40 o 
  -6   1   8        0.84        0.51      1.06 o 
  -5   1   8       22.27       24.09      1.97 o 
  -4   1   8       45.76       46.78      2.45 o 
  -3   1   8        3.61        2.41      0.84 o 
  -2   1   8        1.33        1.93      0.77 o 
  -1   1   8       17.60       19.56      0.95 o 
   0   1   8        6.20        6.28      0.65 o 
   1   1   8       96.34      103.38      1.89 o 
   2   1   8       75.90       84.98      2.10 o 
   3   1   8       24.30       23.82      0.96 o 
   4   1   8       52.16       54.30      2.27 o 
   5   1   8       26.76       19.93      1.55 o 
   6   1   8       10.06       13.76      1.45 o 
   7   1   8        0.21        0.28      1.50 o 
   8   1   8        0.62        1.35      1.02 o 
   9   1   8        0.54       -0.42      1.05 o 
  10   1   8       15.28       19.20      2.40 o 
  -9   2   8        9.13       11.17      1.88 o 
  -8   2   8        3.18        6.53      1.83 o 
  -7   2   8        0.29        1.27      1.69 o 
  -6   2   8        1.64        2.13      1.21 o 
  -5   2   8       45.71       38.28      3.23 o 
  -4   2   8        0.01       -0.25      1.01 o 
  -3   2   8       43.66       49.14      2.38 o 
  -2   2   8       29.90       30.09      1.14 o 
  -1   2   8        0.01       -0.01      0.48 o 
   0   2   8        4.07        2.64      0.56 o 
   1   2   8        2.53        3.99      0.58 o 
   2   2   8        0.89        1.31      0.48 o 
   3   2   8        6.99        7.76      0.65 o 
   4   2   8       29.13       27.48      1.25 o 
   5   2   8        2.66        2.73      0.67 o 
   6   2   8       29.22       31.22      1.91 o 
   7   2   8        4.63        3.19      1.00 o 
   8   2   8       16.37       11.30      1.44 o 
   9   2   8        1.90        3.49      1.15 o 
  10   2   8        0.49        2.51      1.26 o 
  11   2   8        0.54        3.66      1.89 o 
  -8   3   8        0.27        3.47      1.45 o 
  -7   3   8        7.03        7.06      1.47 o 
  -6   3   8        0.58        1.27      1.10 o 
  -5   3   8       15.21       13.62      1.68 o 
  -4   3   8        8.57        8.75      1.42 o 
  -3   3   8       41.95       42.68      1.66 o 
  -2   3   8      403.18      391.04      4.69 o 
  -1   3   8       58.49       61.77      1.47 o 
   0   3   8       15.53       16.30      0.83 o 
   1   3   8        0.29        0.21      0.47 o 
   2   3   8        0.13        0.13      0.41 o 
   3   3   8       78.87       82.02      1.63 o 
   4   3   8        0.65        0.09      0.55 o 
   5   3   8        5.13        5.81      1.54 o 
   6   3   8       45.01       36.21      1.51 o 
   7   3   8      106.48       80.72      3.02 o 
   8   3   8       55.98       51.29      2.57 o 
   9   3   8        0.09        3.14      1.00 o 
  10   3   8        1.56        2.37      1.20 o 
  11   3   8        7.26       11.93      1.97 o 
  -8   4   8        4.46        4.57      2.17 o 
  -7   4   8       54.18       53.91      3.09 o 
  -6   4   8       39.57       41.09      4.36 o 
  -5   4   8        0.19        2.54      1.21 o 
  -4   4   8       60.87       65.95      2.92 o 
  -3   4   8       42.22       39.63      1.65 o 
  -2   4   8       15.28       13.98      1.10 o 
  -1   4   8       67.40       74.21      2.04 o 
   0   4   8       75.30       79.95      2.50 o 
   1   4   8       75.33       71.09      1.52 o 
   2   4   8      245.46      239.52      2.80 o 
   3   4   8        0.04        0.72      0.62 o 
   4   4   8       11.80        9.29      0.83 o 
   5   4   8       44.75       44.90      1.83 o 
   6   4   8       45.45       38.78      1.59 o 
   7   4   8       74.30       60.13      2.05 o 
   8   4   8       16.32       15.06      1.23 o 
   9   4   8        9.77       11.71      1.55 o 
  10   4   8        0.08        0.65      1.12 o 
  11   4   8        0.75        3.47      1.66 o 
  -8   5   8        4.22        4.01      1.61 o 
  -7   5   8       13.51       12.61      2.56 o 
  -6   5   8       95.02       87.99      3.81 o 
  -5   5   8       27.75       23.01      2.04 o 
  -4   5   8       15.14       15.76      1.32 o 
  -3   5   8       57.59       55.48      2.98 o 
  -2   5   8      102.22       89.15      2.39 o 
  -1   5   8       88.54       79.94      2.19 o 
   0   5   8        1.57        2.47      0.70 o 
   1   5   8        7.35        7.76      0.84 o 
   2   5   8        1.80        1.03      0.48 o 
   3   5   8        7.68        5.55      0.73 o 
   4   5   8       55.70       50.45      1.66 o 
   5   5   8       27.08       27.30      1.33 o 
   6   5   8       14.89       10.64      0.97 o 
   7   5   8       45.43       38.39      1.66 o 
   8   5   8        0.40        1.38      0.71 o 
   9   5   8       48.40       43.95      1.97 o 
  10   5   8        2.50        2.12      2.45 o 
  11   5   8        0.21        4.23      2.00 o 
  -8   6   8        0.15       -1.33      3.04 o 
  -7   6   8       11.28        9.30      1.87 o 
  -6   6   8        0.43        0.56      1.40 o 
  -5   6   8       38.62       38.15      2.61 o 
  -4   6   8        6.50        9.26      1.14 o 
  -3   6   8       20.51       20.70      1.43 o 
  -2   6   8        3.76        2.79      0.96 o 
  -1   6   8        0.02       -0.28      0.70 o 
   0   6   8        0.91        0.64      0.64 o 
   1   6   8        3.03        2.52      0.70 o 
   2   6   8        9.39        9.40      0.70 o 
   3   6   8        0.89        0.31      0.82 o 
   4   6   8       10.31       10.38      1.66 o 
   5   6   8      377.85      326.76      7.86 o 
   6   6   8       35.36       27.13      1.41 o 
   7   6   8       18.42       19.12      1.71 o 
   8   6   8       10.88       11.12      1.09 o 
   9   6   8        7.24        6.02      0.98 o 
  10   6   8        0.09        0.71      0.91 o 
  11   6   8        4.08        3.60      1.14 o 
  -7   7   8        2.09        4.34      1.67 o 
  -6   7   8        8.19        9.36      2.02 o 
  -5   7   8        4.93        5.44      1.23 o 
  -4   7   8      125.57      124.96      3.71 o 
  -3   7   8       10.50       11.90      1.48 o 
  -2   7   8        0.15        0.80      0.87 o 
  -1   7   8       26.10       25.33      1.48 o 
   0   7   8        7.73        6.73      0.94 o 
   1   7   8        9.41        7.93      1.33 o 
   2   7   8      160.06      141.24      2.77 o 
   3   7   8      203.91      197.51      3.19 o 
   4   7   8      365.14      352.24      4.54 o 
   5   7   8     1327.28     1283.11     19.28 o 
   6   7   8      369.32      385.70      5.14 o 
   7   7   8        0.01        0.26      0.88 o 
   8   7   8       23.86       21.48      1.42 o 
   9   7   8       20.73       19.43      1.45 o 
  10   7   8        0.51        0.64      0.91 o 
  11   7   8        1.42        1.53      0.95 o 
  -7   8   8        0.65       -1.27      2.67 o 
  -6   8   8        5.76        9.83      2.05 o 
  -5   8   8        2.22        3.54      1.15 o 
  -4   8   8        0.61        1.42      1.70 o 
  -3   8   8       10.62       11.75      1.35 o 
  -2   8   8       51.24       47.08      2.05 o 
  -1   8   8       57.69       53.57      2.03 o 
   0   8   8        4.06        2.56      0.81 o 
   1   8   8        7.75        6.46      1.50 o 
   2   8   8        1.92        3.51      1.07 o 
   3   8   8       15.58       15.71      1.95 o 
   4   8   8      182.06      174.21      3.21 o 
   5   8   8      746.73      698.79     16.61 o 
   6   8   8       94.66       95.15      2.60 o 
   7   8   8       11.38       11.57      1.11 o 
   8   8   8        7.21        9.15      1.11 o 
   9   8   8        4.29        4.75      1.00 o 
  10   8   8        1.89        3.67      1.05 o 
  11   8   8        0.21        3.25      1.48 o 
  -6   9   8        3.42        5.47      1.42 o 
  -5   9   8        1.39        2.23      1.20 o 
  -4   9   8        0.47       -0.83      1.03 o 
  -3   9   8        0.07        1.62      1.14 o 
  -2   9   8        0.18       -0.16      0.92 o 
  -1   9   8        0.08        0.46      0.88 o 
   0   9   8        4.33        4.22      0.99 o 
   1   9   8       29.26       26.81      1.47 o 
   2   9   8        3.86        3.85      1.09 o 
   3   9   8       36.28       28.40      2.30 o 
   4   9   8       37.32       35.54      2.15 o 
   5   9   8      183.44      180.21      3.51 o 
   6   9   8       38.34       37.10      1.75 o 
   7   9   8        9.92       12.01      1.11 o 
   8   9   8        1.46        2.19      0.88 o 
   9   9   8        0.00        0.91      1.47 o 
  10   9   8        2.40        1.73      1.23 o 
  11   9   8        0.12        0.65      1.32 o 
  -5  10   8        6.19       12.05      2.84 o 
  -4  10   8        0.30        0.29      0.98 o 
  -3  10   8        0.58        1.54      0.95 o 
  -2  10   8       11.70       12.71      1.82 o 
  -1  10   8       20.22       16.62      2.75 o 
   0  10   8       29.09       25.61      1.86 o 
   1  10   8        2.16        1.42      0.77 o 
   2  10   8        8.13        4.92      1.26 o 
   3  10   8       33.69       26.37      1.96 o 
   4  10   8       38.60       33.83      2.30 o 
   5  10   8       21.26       25.30      2.00 o 
   6  10   8       17.88       18.93      1.40 o 
   7  10   8       22.27       19.45      1.45 o 
   8  10   8        1.28       -0.21      0.78 o 
   9  10   8        0.01        1.39      1.31 o 
  10  10   8        4.74        3.31      1.37 o 
  -4  11   8        2.60        3.06      1.36 o 
  -3  11   8       20.64       24.22      2.20 o 
  -2  11   8        0.02        1.57      0.96 o 
  -1  11   8        0.20        2.35      0.93 o 
   0  11   8        1.08        1.32      0.82 o 
   1  11   8        2.60        3.53      1.17 o 
   2  11   8       47.48       35.82      2.27 o 
   3  11   8       75.93       62.36      2.91 o 
   4  11   8       10.54       10.50      1.44 o 
   5  11   8        0.00       -0.44      1.06 o 
   6  11   8       29.49       29.75      4.05 o 
   7  11   8        1.58        2.71      1.31 o 
   8  11   8        1.39        1.01      0.97 o 
   9  11   8        0.00        0.89      1.46 o 
  10  11   8        0.66        2.03      1.89 o 
  -3  12   8        2.55        3.65      1.39 o 
  -2  12   8        0.87        1.15      2.05 o 
  -1  12   8        2.66        4.43      1.05 o 
   0  12   8        1.04        2.48      0.92 o 
   1  12   8        2.18        4.50      1.55 o 
   2  12   8       19.92       17.22      4.30 o 
   3  12   8        9.05        9.67      1.49 o 
   4  12   8        2.09        2.71      1.23 o 
   5  12   8        1.11        2.57      1.25 o 
   6  12   8        3.17        3.12      1.69 o 
   7  12   8       21.66       24.14      2.15 o 
   8  12   8        0.92        2.73      1.39 o 
   9  12   8        0.41        1.29      1.43 o 
  -2  13   8        2.73        5.54      3.97 o 
  -1  13   8        0.01        2.34      1.26 o 
   0  13   8        3.67        2.98      1.15 o 
   1  13   8        2.16        6.53      1.41 o 
   2  13   8        0.04       -0.34      1.13 o 
   3  13   8        0.58        1.71      1.19 o 
   4  13   8        0.16        1.93      1.14 o 
   5  13   8        1.28        0.18      1.47 o 
   6  13   8        0.37        2.31      1.28 o 
   7  13   8        1.72       -0.81      2.67 o 
   8  13   8        0.42       -1.61      1.86 o 
  -1  14   8        7.94       11.54      2.30 o 
   0  14   8        9.21       16.66      2.92 o 
   1  14   8        5.62        6.73      2.17 o 
   2  14   8        0.60        3.06      1.77 o 
   3  14   8        6.71        5.69      1.57 o 
   4  14   8        5.87        8.33      1.66 o 
   5  14   8        0.07        0.38      1.28 o 
   6  14   8        2.09        5.42      1.49 o 
   7  14   8        0.45        1.71      2.05 o 
   3  15   8        0.95        1.77      1.99 o 
   4  15   8        0.03        1.18      1.40 o 
   5  15   8        0.23        0.68      1.99 o 
  -3  -7   9        1.43        2.45      1.92 o 
  -2  -7   9        0.38        4.50      2.05 o 
  -1  -7   9        0.03        1.61      1.54 o 
   0  -7   9       23.42       22.77      2.29 o 
   1  -7   9        3.30        6.57      2.34 o 
   2  -7   9        0.16        0.14      1.54 o 
   3  -7   9        1.90        7.72      2.51 o 
  -5  -6   9        0.84        1.26      4.19 o 
  -4  -6   9        1.57        5.02      1.94 o 
  -3  -6   9        0.39        2.43      1.81 o 
  -2  -6   9        2.76        3.42      1.44 o 
  -1  -6   9        2.72        6.72      1.58 o 
   0  -6   9       64.21       66.25      3.38 o 
   1  -6   9       36.29       37.75      2.96 o 
   2  -6   9       13.44       13.26      1.96 o 
   3  -6   9        0.00       -1.79      2.40 o 
   4  -6   9        1.04        3.31      1.52 o 
  -6  -5   9        0.07        2.15      1.99 o 
  -5  -5   9        0.45        1.92      1.43 o 
  -4  -5   9        3.81        3.69      1.48 o 
  -3  -5   9        0.66        1.46      1.29 o 
  -2  -5   9        4.53        7.09      1.52 o 
  -1  -5   9        1.36        3.13      1.29 o 
   0  -5   9       49.32       53.46      6.55 o 
   1  -5   9        1.23        1.76      1.22 o 
   2  -5   9        4.14        4.18      2.68 o 
   3  -5   9        0.69       -0.78      1.18 o 
   4  -5   9        4.58        6.97      1.31 o 
   5  -5   9        1.16        2.56      1.56 o 
  -7  -4   9        0.27        0.47      1.34 o 
  -6  -4   9        0.51        0.58      1.22 o 
  -5  -4   9        2.71        1.66      1.43 o 
  -4  -4   9        2.90        4.19      1.60 o 
  -3  -4   9        3.54        4.66      1.31 o 
  -2  -4   9        0.49       -0.18      1.20 o 
  -1  -4   9        1.73        3.98      1.29 o 
   0  -4   9        9.46       11.06      2.56 o 
   1  -4   9        2.98        3.32      1.32 o 
   2  -4   9        3.83        4.93      1.09 o 
   3  -4   9       23.42       25.48      2.28 o 
   4  -4   9        5.59       10.03      1.31 o 
   5  -4   9        0.38        2.27      1.31 o 
   6  -4   9        2.60        2.22      2.03 o 
  -7  -3   9        1.65        2.46      1.57 o 
  -6  -3   9        0.66       -0.74      1.08 o 
  -5  -3   9        0.44        1.31      1.63 o 
  -4  -3   9        6.44        6.46      1.69 o 
  -3  -3   9       16.28       15.37      1.80 o 
  -2  -3   9       22.50       22.93      3.21 o 
  -1  -3   9        7.30       11.65      1.46 o 
   0  -3   9        2.02        3.90      1.27 o 
   1  -3   9       44.93       46.95      5.10 o 
   2  -3   9        7.64        7.22      1.12 o 
   3  -3   9       49.57       50.30      2.15 o 
   4  -3   9        1.95        1.46      1.14 o 
   5  -3   9        3.24        2.40      1.46 o 
   6  -3   9        0.51        1.49      1.33 o 
   7  -3   9        1.76        4.34      1.60 o 
  -8  -2   9        0.07        1.38      1.54 o 
  -7  -2   9        1.79        4.16      2.40 o 
  -6  -2   9        0.68        2.13      1.45 o 
  -5  -2   9        2.08        2.38      1.09 o 
  -4  -2   9        2.26        2.74      1.01 o 
  -3  -2   9        5.80        3.95      1.03 o 
  -2  -2   9       15.50       11.68      1.53 o 
  -1  -2   9       99.50      100.89      5.35 o 
   0  -2   9       22.72       24.03      1.85 o 
   1  -2   9       56.28       55.08      2.01 o 
   2  -2   9       15.35       19.05      1.34 o 
   3  -2   9       21.63       18.92      1.42 o 
   4  -2   9       12.63       13.68      1.62 o 
   5  -2   9        1.99        4.08      1.27 o 
   6  -2   9        0.16       -1.47      1.47 o 
   7  -2   9        3.94        6.35      2.31 o 
   8  -2   9        4.26        6.74      1.71 o 
  -8  -1   9        0.19        2.83      1.62 o 
  -7  -1   9        2.39        1.85      1.41 o 
  -6  -1   9        7.09        5.35      1.53 o 
  -5  -1   9        7.90        8.78      1.58 o 
  -4  -1   9        0.56        1.84      0.90 o 
  -3  -1   9        6.46        8.36      1.37 o 
  -2  -1   9       11.18       11.43      1.14 o 
  -1  -1   9        5.46        4.02      0.92 o 
   0  -1   9       10.76        9.89      1.38 o 
   1  -1   9        4.22        3.56      0.79 o 
   2  -1   9       15.25       16.31      1.19 o 
   3  -1   9       33.71       32.56      1.78 o 
   4  -1   9       45.93       43.55      5.07 o 
   5  -1   9        3.33        1.42      1.99 o 
   6  -1   9        0.28        0.76      0.98 o 
   7  -1   9        1.03       -0.10      1.11 o 
   8  -1   9        1.16        2.08      1.37 o 
   9  -1   9        0.16        0.56      1.95 o 
  -8   0   9        1.11        3.36      1.68 o 
  -7   0   9        0.71       -0.46      1.39 o 
  -6   0   9        2.08        2.63      1.68 o 
  -5   0   9        3.20        4.51      1.40 o 
  -4   0   9        3.48        4.70      1.25 o 
  -3   0   9        6.57        7.97      1.08 o 
  -2   0   9        0.38       -0.27      0.76 o 
  -1   0   9       13.51       10.58      1.06 o 
   0   0   9        2.98        2.52      0.67 o 
   1   0   9        0.52        0.44      0.62 o 
   2   0   9       63.00       59.33      1.92 o 
   3   0   9       10.95       10.97      1.00 o 
   4   0   9       13.11       11.41      1.34 o 
   5   0   9        0.16        2.51      0.94 o 
   6   0   9       24.66       20.07      1.82 o 
   7   0   9        2.73        4.10      1.19 o 
   8   0   9        0.00        0.22      0.94 o 
   9   0   9        0.05        0.06      1.24 o 
  -8   1   9        0.00        1.98      2.57 o 
  -7   1   9        0.91        1.32      2.50 o 
  -6   1   9        0.04        0.18      1.27 o 
  -5   1   9       28.75       31.67      2.82 o 
  -4   1   9      145.72      136.85      5.49 o 
  -3   1   9       15.70       11.98      1.53 o 
  -2   1   9       12.96       15.46      1.21 o 
  -1   1   9        6.44        6.72      0.75 o 
   0   1   9        2.15        0.98      0.61 o 
   1   1   9        6.29        5.83      0.69 o 
   2   1   9        2.81        1.55      0.63 o 
   3   1   9        1.08        0.07      0.62 o 
   4   1   9        0.41        0.68      0.79 o 
   5   1   9       21.54       18.56      1.63 o 
   6   1   9       27.75       29.71      4.02 o 
   7   1   9        6.46       10.36      1.41 o 
   8   1   9       12.70       16.06      1.64 o 
   9   1   9        9.45       10.63      1.61 o 
  10   1   9       24.34       30.57      4.73 o 
  -8   2   9        0.59        2.17      1.58 o 
  -7   2   9        1.39        1.03      1.41 o 
  -6   2   9        7.94        7.95      1.62 o 
  -5   2   9        0.71        1.00      1.16 o 
  -4   2   9       11.46       13.81      2.51 o 
  -3   2   9       22.25       22.86      1.85 o 
  -2   2   9        2.38        4.33      1.16 o 
  -1   2   9        9.69       10.01      0.82 o 
   0   2   9        6.86        6.25      0.70 o 
   1   2   9        1.23       -0.11      0.78 o 
   2   2   9       24.54       23.16      1.02 o 
   3   2   9       75.06       72.27      1.99 o 
   4   2   9        0.64        1.30      0.61 o 
   5   2   9       54.60       40.45      3.32 o 
   6   2   9       70.24       56.30      2.59 o 
   7   2   9        0.89        2.06      0.88 o 
   8   2   9        6.04        9.15      1.31 o 
   9   2   9        7.02       10.08      1.51 o 
  10   2   9        1.44        0.65      1.18 o 
  -8   3   9       17.06       16.39      3.68 o 
  -7   3   9        8.72        8.59      1.78 o 
  -6   3   9        4.07        4.53      1.41 o 
  -5   3   9        0.10        1.14      1.09 o 
  -4   3   9        0.56        0.46      1.95 o 
  -3   3   9        0.06        0.71      1.71 o 
  -2   3   9        3.80        5.98      1.24 o 
  -1   3   9        4.86        5.53      0.83 o 
   0   3   9        0.01        0.63      0.54 o 
   1   3   9       18.63       16.23      0.91 o 
   2   3   9       96.75       96.67      1.91 o 
   3   3   9        1.53        1.94      0.65 o 
   4   3   9       88.44       76.87      2.87 o 
   5   3   9        4.68        2.40      0.72 o 
   6   3   9        0.33       -0.06      0.93 o 
   7   3   9      135.19      125.49      9.43 o 
   8   3   9       26.35       24.90      1.93 o 
   9   3   9        2.32        5.97      1.18 o 
  10   3   9        0.05        2.11      1.14 o 
  -8   4   9        0.15        0.78      1.45 o 
  -7   4   9        9.35       13.22      1.95 o 
  -6   4   9        9.13       11.77      1.79 o 
  -5   4   9        1.39        2.81      1.33 o 
  -4   4   9        2.76        2.71      1.25 o 
  -3   4   9        0.58        0.65      1.06 o 
  -2   4   9       14.54       14.25      1.25 o 
  -1   4   9        0.23       -0.69      0.74 o 
   0   4   9        0.41        0.72      0.70 o 
   1   4   9        9.38        8.89      0.88 o 
   2   4   9       99.34       93.32      1.88 o 
   3   4   9        4.77        3.74      0.75 o 
   4   4   9       46.94       40.57      1.88 o 
   5   4   9       52.18       46.82      1.71 o 
   6   4   9        2.42        3.30      0.74 o 
   7   4   9      132.18      116.14      2.89 o 
   8   4   9       13.08        9.57      2.62 o 
   9   4   9       15.13       14.50      1.68 o 
  10   4   9        0.62        1.01      1.38 o 
  11   4   9        4.81        9.90      2.48 o 
  -7   5   9       26.32       30.93      2.64 o 
  -6   5   9      149.87      139.52      7.00 o 
  -5   5   9       26.19       24.21      2.16 o 
  -4   5   9        6.63        8.48      1.47 o 
  -3   5   9        4.56        5.93      1.00 o 
  -2   5   9       48.10       48.25      1.90 o 
  -1   5   9       66.95       64.63      2.08 o 
   0   5   9       11.77       14.49      1.13 o 
   1   5   9      263.51      248.90      4.43 o 
   2   5   9      112.33      113.19      2.06 o 
   3   5   9      725.34      709.55      6.58 o 
   4   5   9      241.00      235.89      3.76 o 
   5   5   9       22.31       23.19      1.30 o 
   6   5   9       54.08       40.83      1.71 o 
   7   5   9       33.96       24.14      1.45 o 
   8   5   9        0.85        1.54      0.77 o 
   9   5   9        0.19        0.72      1.01 o 
  10   5   9        1.81        0.90      1.68 o 
  11   5   9        4.81        9.34      2.39 o 
  -7   6   9        1.41        1.07      2.90 o 
  -6   6   9       13.40       14.43      1.98 o 
  -5   6   9       19.41       21.47      2.18 o 
  -4   6   9        3.41        4.13      1.38 o 
  -3   6   9        0.13        0.23      0.97 o 
  -2   6   9        1.77        1.14      0.85 o 
  -1   6   9       44.44       40.91      1.77 o 
   0   6   9        0.22        0.54      0.73 o 
   1   6   9       67.82       67.65      3.04 o 
   2   6   9       40.99       39.66      2.06 o 
   3   6   9     1517.78     1522.60     10.60 o 
   4   6   9      141.98      146.78      2.98 o 
   5   6   9       27.43       32.07      1.51 o 
   6   6   9       64.70       65.24      2.16 o 
   7   6   9       29.12       33.49      2.45 o 
   8   6   9        3.16        3.82      0.85 o 
   9   6   9        0.01        1.94      0.85 o 
  10   6   9        0.02        1.02      0.82 o 
  11   6   9        0.29        2.92      1.38 o 
  -7   7   9        0.21       -1.71      2.57 o 
  -6   7   9        0.85        1.15      1.59 o 
  -5   7   9        0.41        0.30      1.46 o 
  -4   7   9        1.02        0.73      1.44 o 
  -3   7   9        0.06        1.71      0.96 o 
  -2   7   9        9.35        8.71      1.28 o 
  -1   7   9        1.16        1.27      1.27 o 
   0   7   9        0.29        0.28      0.80 o 
   1   7   9        1.54        1.29      0.75 o 
   2   7   9        7.53        6.59      1.24 o 
   3   7   9       25.23       26.74      1.90 o 
   4   7   9        0.21        0.11      0.74 o 
   5   7   9       90.58       78.43      4.19 o 
   6   7   9       61.85       56.37      2.24 o 
   7   7   9       18.42       16.57      1.27 o 
   8   7   9       16.90       15.32      1.30 o 
   9   7   9        0.45        0.87      0.96 o 
  10   7   9        0.57        0.08      0.90 o 
  11   7   9        2.67        2.04      1.12 o 
  -6   8   9        0.93       -0.32      1.67 o 
  -5   8   9        0.11       -0.39      1.48 o 
  -4   8   9        1.97        2.72      1.12 o 
  -3   8   9        8.33        8.24      2.04 o 
  -2   8   9       22.89       22.10      1.56 o 
  -1   8   9        2.98        2.81      1.14 o 
   0   8   9        4.51        5.23      0.99 o 
   1   8   9        2.57        1.73      0.83 o 
   2   8   9        0.53        0.81      0.97 o 
   3   8   9       66.02       62.14      2.69 o 
   4   8   9       14.35       14.97      1.52 o 
   5   8   9       60.82       55.27      2.26 o 
   6   8   9        1.69        1.56      0.78 o 
   7   8   9        5.64       11.23      1.13 o 
   8   8   9        9.00        6.34      1.38 o 
   9   8   9        6.79        5.13      1.05 o 
  10   8   9        1.13        0.19      1.26 o 
  11   8   9        0.01        2.67      1.89 o 
  -6   9   9        0.24        0.81      2.70 o 
  -5   9   9        1.08        2.61      2.14 o 
  -4   9   9        0.39        0.81      1.13 o 
  -3   9   9        0.20        1.37      1.07 o 
  -2   9   9        1.55        3.02      1.06 o 
  -1   9   9        2.96        2.12      1.69 o 
   0   9   9       86.45       70.26      2.43 o 
   1   9   9       93.64       76.16      3.06 o 
   2   9   9        3.76        3.66      1.12 o 
   3   9   9        0.31        1.19      1.01 o 
   4   9   9      179.22      174.17      4.58 o 
   5   9   9       30.70       30.87      2.04 o 
   6   9   9        1.80        2.83      0.84 o 
   7   9   9        2.67        0.57      0.80 o 
   8   9   9        1.97        3.42      0.95 o 
   9   9   9        5.88        6.63      1.83 o 
  10   9   9        2.57        1.94      1.11 o 
  -5  10   9        0.26       -0.65      1.48 o 
  -4  10   9        0.88        2.15      1.26 o 
  -3  10   9       10.51       13.54      2.16 o 
  -2  10   9        1.29        2.65      1.11 o 
  -1  10   9        1.34        1.93      1.03 o 
   0  10   9        0.00        0.63      0.75 o 
   1  10   9      167.59      141.77      4.24 o 
   2  10   9       65.63       52.38      2.66 o 
   3  10   9        0.43       -0.44      0.99 o 
   4  10   9       40.79       44.70      3.15 o 
   5  10   9       43.39       40.23      6.27 o 
   6  10   9        0.27        0.17      1.04 o 
   7  10   9        0.12       -0.77      0.77 o 
   8  10   9        0.04       -0.13      0.93 o 
   9  10   9        0.69        2.18      1.03 o 
  10  10   9        0.08        1.79      1.35 o 
  -4  11   9        1.34        4.81      1.27 o 
  -3  11   9        0.38        2.36      1.07 o 
  -2  11   9        0.92        2.26      1.15 o 
  -1  11   9        3.59        4.94      1.20 o 
   0  11   9        4.53        4.10      1.03 o 
   1  11   9       13.51       12.75      1.63 o 
   2  11   9        1.00        0.10      1.10 o 
   3  11   9        1.26        3.07      1.22 o 
   4  11   9        0.01        1.48      1.06 o 
   5  11   9        0.01        1.56      1.04 o 
   6  11   9        3.75        1.54      1.41 o 
   7  11   9        0.00       -0.33      1.03 o 
   8  11   9        0.09        0.00      0.96 o 
   9  11   9        0.67        1.74      1.23 o 
  10  11   9        0.48        3.16      2.20 o 
  -3  12   9        8.76        9.62      1.72 o 
  -2  12   9        7.42        9.88      1.40 o 
  -1  12   9       17.40       17.99      1.62 o 
   0  12   9        2.72        0.46      1.37 o 
   1  12   9        0.52        1.23      1.17 o 
   2  12   9        0.56        0.04      1.10 o 
   3  12   9        9.72        9.31      1.52 o 
   4  12   9        0.04        1.50      1.12 o 
   5  12   9        1.20        3.30      1.31 o 
   6  12   9        7.88        8.85      1.57 o 
   7  12   9        4.99        3.00      1.55 o 
   8  12   9        0.97        1.32      1.40 o 
  -2  13   9       21.10       30.37      3.51 o 
  -1  13   9       10.33       16.21      2.11 o 
   0  13   9        0.56        3.62      3.13 o 
   1  13   9        0.46        1.25      1.30 o 
   2  13   9        4.33        4.72      1.34 o 
   3  13   9        1.60        5.04      1.32 o 
   4  13   9        2.83        5.37      1.37 o 
   5  13   9        0.70       -0.02      1.25 o 
   6  13   9        0.79        4.05      2.23 o 
   7  13   9        0.04        2.40      1.40 o 
   8  13   9        3.27        7.35      2.23 o 
   1  14   9        1.07        2.27      1.51 o 
   2  14   9        0.54        2.17      1.23 o 
   3  14   9        1.30       -1.21      1.68 o 
   4  14   9        1.96        3.98      1.48 o 
   5  14   9        3.18        3.67      1.47 o 
   6  14   9        0.10        0.10      1.36 o 
   7  14   9        2.57        7.32      2.48 o 
  -3  -6  10        0.22        0.70      2.34 o 
  -2  -6  10        3.20        1.12      2.08 o 
  -1  -6  10        0.10        1.35      1.55 o 
   0  -6  10       11.38       14.30      2.07 o 
   1  -6  10       24.39       23.37      2.44 o 
   2  -6  10        3.42        3.47      2.23 o 
  -5  -5  10        2.14        5.18      2.67 o 
  -4  -5  10        0.70        1.43      2.53 o 
  -3  -5  10        0.57        2.02      1.47 o 
  -2  -5  10        1.18        2.19      1.89 o 
  -1  -5  10       16.18       20.64      6.36 o 
   0  -5  10        6.85        7.02      1.63 o 
   1  -5  10        0.65        1.70      1.29 o 
   2  -5  10        8.74        9.43      1.71 o 
   3  -5  10        1.76        4.76      1.58 o 
   4  -5  10        3.23        1.90      1.52 o 
  -6  -4  10        0.22        0.25      2.39 o 
  -5  -4  10        1.94        3.42      1.92 o 
  -4  -4  10        8.64        6.48      1.67 o 
  -3  -4  10       10.94       12.00      1.78 o 
  -2  -4  10        2.98        1.91      1.36 o 
  -1  -4  10       29.20       29.80      2.39 o 
   0  -4  10        6.56       10.07      1.62 o 
   1  -4  10        9.52        7.70      1.55 o 
   2  -4  10        7.26        7.59      1.53 o 
   3  -4  10        0.21        2.05      1.06 o 
   4  -4  10        0.82        1.35      1.39 o 
   5  -4  10        8.57       10.73      1.86 o 
  -6  -3  10        1.36        1.67      1.58 o 
  -5  -3  10        0.17        1.88      2.08 o 
  -4  -3  10        3.94        5.71      1.47 o 
  -3  -3  10        0.48        1.61      1.27 o 
  -2  -3  10        0.50       -0.14      1.33 o 
  -1  -3  10       10.13       10.45      1.56 o 
   0  -3  10        0.10        1.45      1.21 o 
   1  -3  10       23.30       24.82      2.61 o 
   2  -3  10        7.67        8.45      1.47 o 
   3  -3  10        1.69        3.71      1.07 o 
   4  -3  10        1.03        1.59      1.18 o 
   5  -3  10        0.15        0.96      1.34 o 
   6  -3  10        0.00        1.85      1.48 o 
  -7  -2  10        0.70        1.52      2.51 o 
  -6  -2  10        0.01        0.77      1.51 o 
  -5  -2  10        2.03        3.27      1.36 o 
  -4  -2  10        5.14        6.50      1.87 o 
  -3  -2  10        0.17        0.87      1.14 o 
  -2  -2  10        0.45        1.65      1.24 o 
  -1  -2  10       14.31       18.00      1.81 o 
   0  -2  10        0.89        1.00      1.12 o 
   1  -2  10        5.33        3.48      1.19 o 
   2  -2  10       11.01       10.73      1.19 o 
   3  -2  10        0.04       -0.34      0.86 o 
   4  -2  10       18.09       21.24      2.02 o 
   5  -2  10       19.68       15.93      2.85 o 
   6  -2  10       10.70        9.49      1.65 o 
   7  -2  10        2.87        6.08      1.68 o 
  -7  -1  10        0.71        3.48      2.76 o 
  -6  -1  10        7.89       10.89      2.90 o 
  -5  -1  10        0.45       -2.30      2.30 o 
  -4  -1  10        0.24        0.90      0.98 o 
  -3  -1  10        1.64        1.79      1.04 o 
  -2  -1  10        0.85        1.12      1.08 o 
  -1  -1  10        2.02        1.67      1.10 o 
   0  -1  10        3.00        2.78      1.15 o 
   1  -1  10        9.93        7.02      1.07 o 
   2  -1  10        4.35        3.94      0.92 o 
   3  -1  10        0.83       -0.66      0.80 o 
   4  -1  10        0.04       -0.38      1.29 o 
   5  -1  10        0.04        1.04      1.49 o 
   6  -1  10        0.51        1.41      1.15 o 
   7  -1  10        0.24        1.84      1.28 o 
   8  -1  10       55.84       58.49      3.38 o 
  -7   0  10        2.59        1.50      1.55 o 
  -6   0  10        9.98        6.50      1.65 o 
  -5   0  10       10.35        9.29      1.80 o 
  -4   0  10        0.74       -0.38      1.13 o 
  -3   0  10        0.07        0.81      0.92 o 
  -2   0  10        4.25        5.24      1.06 o 
  -1   0  10        2.72        2.31      0.89 o 
   0   0  10       20.07       21.66      1.73 o 
   1   0  10        0.12        1.42      0.70 o 
   2   0  10        0.01        0.24      0.73 o 
   3   0  10       12.69       14.15      1.48 o 
   4   0  10       29.77       33.10      2.93 o 
   5   0  10        1.27        1.52      1.06 o 
   6   0  10       10.10       13.85      1.63 o 
   7   0  10        1.84        4.14      1.22 o 
   8   0  10        8.59       12.19      1.77 o 
  -7   1  10        2.28        3.18      3.02 o 
  -6   1  10        3.67        5.06      1.51 o 
  -5   1  10        0.41       -0.01      1.18 o 
  -4   1  10        0.89       -0.37      1.94 o 
  -3   1  10        0.30        1.49      1.18 o 
  -2   1  10        0.00        0.23      0.84 o 
  -1   1  10        3.66        3.90      0.90 o 
   0   1  10        0.70        0.51      0.67 o 
   1   1  10       25.79       25.37      1.19 o 
   2   1  10        0.01       -0.31      0.68 o 
   3   1  10        6.36        5.35      1.13 o 
   4   1  10       10.86        9.91      1.35 o 
   5   1  10       14.42       11.06      1.39 o 
   6   1  10        6.60        3.47      1.69 o 
   7   1  10        2.35        4.25      1.26 o 
   8   1  10        1.92        3.04      3.09 o 
   9   1  10        0.05        2.82      1.40 o 
  -7   2  10        0.72       -1.09      2.75 o 
  -6   2  10        0.01        1.14      2.13 o 
  -5   2  10        0.02        0.19      1.26 o 
  -4   2  10        3.61        3.23      1.36 o 
  -3   2  10       21.35       19.80      2.22 o 
  -2   2  10        7.19        5.73      1.33 o 
  -1   2  10       10.89       11.97      1.14 o 
   0   2  10       42.94       46.53      2.07 o 
   1   2  10        0.93        1.45      0.63 o 
   2   2  10        3.92        4.67      0.70 o 
   3   2  10        0.88        1.02      0.67 o 
   4   2  10       23.76       23.71      1.72 o 
   5   2  10      224.51      210.47      4.95 o 
   6   2  10       55.05       43.91      2.45 o 
   7   2  10        9.37       10.30      2.28 o 
   8   2  10        7.20       12.21      1.56 o 
   9   2  10        5.92       10.49      1.62 o 
  -7   3  10        3.36        0.36      1.56 o 
  -6   3  10        0.13        1.74      1.45 o 
  -5   3  10        0.80        0.32      2.17 o 
  -4   3  10        0.09        0.82      1.22 o 
  -3   3  10        0.14       -0.31      1.18 o 
  -2   3  10        8.24        7.50      2.25 o 
  -1   3  10      108.66      110.46      4.16 o 
   0   3  10        5.06        6.25      1.22 o 
   1   3  10       56.91       50.90      2.45 o 
   2   3  10        0.17       -0.54      0.54 o 
   3   3  10       42.16       40.29      1.61 o 
   4   3  10        0.16        0.90      0.65 o 
   5   3  10       16.77       13.67      1.40 o 
   6   3  10       39.00       28.36      2.01 o 
   7   3  10        3.41        3.42      2.03 o 
   8   3  10        0.58        0.71      0.94 o 
   9   3  10        5.06        7.06      1.52 o 
  10   3  10        6.41        5.70      1.40 o 
  -7   4  10       11.11        8.62      1.99 o 
  -6   4  10        0.04        2.06      1.33 o 
  -5   4  10        3.52        4.49      1.58 o 
  -4   4  10        2.71        3.09      1.37 o 
  -3   4  10        2.20        2.52      1.20 o 
  -2   4  10       56.03       55.93      2.70 o 
  -1   4  10        3.01        2.09      0.87 o 
   0   4  10      111.12      108.37      2.65 o 
   1   4  10      458.82      461.21      5.42 o 
   2   4  10       54.85       54.61      3.32 o 
   3   4  10       38.94       38.29      2.13 o 
   4   4  10       29.29       26.25      1.53 o 
   5   4  10       29.16       24.55      1.39 o 
   6   4  10        5.64        7.27      0.96 o 
   7   4  10        5.49        5.27      1.20 o 
   8   4  10        2.64        2.22      2.25 o 
   9   4  10        0.64        1.44      1.00 o 
  10   4  10        1.34        0.29      1.55 o 
  -7   5  10        0.24       -0.85      1.57 o 
  -6   5  10        7.80        6.55      1.77 o 
  -5   5  10        0.78        1.05      1.33 o 
  -4   5  10        0.34        0.86      1.28 o 
  -3   5  10       23.43       21.54      1.99 o 
  -2   5  10       21.52       20.96      1.78 o 
  -1   5  10       13.52       12.02      1.44 o 
   0   5  10       10.37       11.02      1.14 o 
   1   5  10       21.94       22.01      1.38 o 
   2   5  10        0.23       -1.15      2.79 o 
   3   5  10      170.99      164.18      3.17 o 
   4   5  10      212.41      200.19      4.52 o 
   5   5  10       58.35       46.55      1.81 o 
   6   5  10       64.36       60.42      2.13 o 
   7   5  10        0.04        0.77      0.71 o 
   8   5  10        5.93        7.11      1.54 o 
   9   5  10        2.37        4.12      1.21 o 
  10   5  10        5.73        3.03      1.37 o 
  -6   6  10        1.80        3.06      1.49 o 
  -5   6  10        0.13        0.73      1.88 o 
  -4   6  10       14.65       15.44      1.89 o 
  -3   6  10        0.12        0.66      0.92 o 
  -2   6  10       14.07       14.34      1.32 o 
  -1   6  10       45.35       46.85      1.95 o 
   0   6  10       63.68       58.57      2.12 o 
   1   6  10       21.13       23.12      1.54 o 
   2   6  10       48.25       47.39      2.76 o 
   3   6  10      679.07      676.75      8.73 o 
   4   6  10      233.58      240.64      3.98 o 
   5   6  10       50.79       50.70      1.90 o 
   6   6  10        7.61        9.44      1.05 o 
   7   6  10        1.06        2.49      0.83 o 
   8   6  10        9.24        7.88      1.01 o 
   9   6  10        3.59        5.68      1.95 o 
  10   6  10        1.86        3.19      2.59 o 
  -6   7  10        1.54        2.86      1.82 o 
  -5   7  10        0.47        0.20      1.45 o 
  -4   7  10        3.22        2.36      1.42 o 
  -3   7  10        9.58       10.02      1.25 o 
  -2   7  10       55.08       56.80      2.25 o 
  -1   7  10       27.21       25.00      1.56 o 
   0   7  10        9.98       10.46      1.11 o 
   1   7  10        3.85        2.47      1.08 o 
   2   7  10      126.93      124.88      3.73 o 
   3   7  10        5.45        6.23      1.26 o 
   4   7  10       46.34       48.58      2.45 o 
   5   7  10        0.63        1.15      0.74 o 
   6   7  10       25.83       26.56      1.52 o 
   7   7  10       72.18       73.33      2.46 o 
   8   7  10       30.25       28.88      1.66 o 
   9   7  10        2.74        4.39      1.00 o 
  10   7  10        0.88        2.48      0.99 o 
  -6   8  10        1.70        1.55      2.89 o 
  -5   8  10        0.29       -1.17      3.13 o 
  -4   8  10        0.72       -0.49      1.33 o 
  -3   8  10        1.10        0.84      1.05 o 
  -2   8  10        0.00       -0.60      0.93 o 
  -1   8  10       98.80       89.56      2.80 o 
   0   8  10       17.17       18.64      1.46 o 
   1   8  10        4.14        1.14      1.29 o 
   2   8  10      196.72      189.91      4.73 o 
   3   8  10       19.70       21.29      1.82 o 
   4   8  10      105.86       94.19      3.37 o 
   5   8  10        7.60        9.14      1.36 o 
   6   8  10        5.65        7.11      1.08 o 
   7   8  10        1.46        1.35      1.04 o 
   8   8  10        0.00       -0.60      0.79 o 
   9   8  10        4.64        3.85      0.97 o 
  10   8  10        0.58        1.21      0.97 o 
  -5   9  10        2.67        1.28      1.68 o 
  -4   9  10        3.59        5.38      1.31 o 
  -3   9  10        0.07        0.59      1.80 o 
  -2   9  10        0.01        1.15      1.43 o 
  -1   9  10        0.05        0.69      0.91 o 
   0   9  10        0.00        0.58      0.98 o 
   1   9  10       22.68       17.84      1.81 o 
   2   9  10       76.45       66.10      2.93 o 
   3   9  10       17.49       17.07      2.05 o 
   4   9  10       45.00       39.39      2.34 o 
   5   9  10        8.29        8.87      1.44 o 
   6   9  10        4.52        2.35      1.26 o 
   7   9  10       13.89       13.21      1.28 o 
   8   9  10       12.69       10.33      1.24 o 
   9   9  10        5.29        5.16      2.50 o 
  10   9  10        0.12        2.31      1.02 o 
  -4  10  10        4.55        6.81      1.45 o 
  -3  10  10        0.46        1.16      1.17 o 
  -2  10  10       12.84       14.13      1.52 o 
  -1  10  10        2.15        2.85      1.13 o 
   0  10  10        1.89        1.49      2.09 o 
   1  10  10       17.86       15.68      3.04 o 
   2  10  10        5.05        5.96      1.72 o 
   3  10  10        0.08        0.05      1.08 o 
   4  10  10        6.14        5.98      1.32 o 
   5  10  10        4.18        2.22      1.50 o 
   6  10  10        1.79        0.36      1.07 o 
   7  10  10        6.19        8.60      1.49 o 
   8  10  10        6.85        6.50      1.13 o 
   9  10  10        8.11        9.71      1.33 o 
  10  10  10        1.79        3.24      1.95 o 
  -3  11  10        1.63        2.56      1.11 o 
  -2  11  10        0.03        1.09      1.01 o 
  -1  11  10        2.57        3.73      1.05 o 
   0  11  10        0.13        0.57      2.00 o 
   1  11  10        2.02       -0.01      1.20 o 
   2  11  10        3.32        4.39      1.36 o 
   3  11  10        4.47        2.46      1.09 o 
   4  11  10        3.78        3.15      1.22 o 
   5  11  10       13.66       12.25      1.55 o 
   6  11  10        1.46        0.96      1.16 o 
   7  11  10        3.18        1.59      1.23 o 
   8  11  10        1.92        4.13      1.31 o 
   9  11  10        3.01        4.43      1.26 o 
  -2  12  10        0.04        3.41      1.13 o 
  -1  12  10        3.20        4.37      1.35 o 
   0  12  10        0.39        3.87      1.52 o 
   1  12  10        2.83        3.99      1.49 o 
   2  12  10        0.37        3.28      1.31 o 
   3  12  10        0.75        2.77      1.23 o 
   4  12  10        3.66        8.41      1.43 o 
   5  12  10        3.33        4.77      1.29 o 
   6  12  10        2.64        4.04      1.40 o 
   7  12  10        7.22       12.51      1.83 o 
   8  12  10        0.56        0.75      2.17 o 
   9  12  10        2.37        3.47      2.26 o 
  -1  13  10        8.29        9.93      2.82 o 
   0  13  10        1.11        5.62      1.69 o 
   1  13  10        2.35        5.27      1.62 o 
   2  13  10        1.51        2.47      1.27 o 
   3  13  10        2.36        1.27      1.19 o 
   4  13  10        1.05        3.97      1.39 o 
   5  13  10        9.23       13.45      1.90 o 
   6  13  10        1.32        1.62      1.66 o 
   7  13  10        4.12       12.21      1.87 o 
   8  13  10        5.72       14.80      2.95 o 
   1  14  10        0.07        3.13      2.30 o 
   2  14  10        0.05        2.26      1.51 o 
   3  14  10        7.54        7.73      1.72 o 
   4  14  10        0.45        0.83      1.35 o 
   5  14  10        0.11        1.78      1.51 o 
   6  14  10        5.72        6.92      2.57 o 
  -3  -5  11        5.53        7.04      2.70 o 
  -2  -5  11        0.03       -1.08      1.54 o 
  -1  -5  11        0.99        1.00      1.52 o 
   0  -5  11        2.30        4.41      1.58 o 
   1  -5  11        0.96        2.28      1.77 o 
   2  -5  11        0.35       -1.74      2.26 o 
  -4  -4  11        1.42        5.34      2.54 o 
  -3  -4  11        6.26        7.41      1.89 o 
  -2  -4  11        1.21        1.01      1.36 o 
  -1  -4  11        0.58        0.67      1.35 o 
   0  -4  11        0.40        1.98      1.45 o 
   1  -4  11        1.11        4.58      1.55 o 
   2  -4  11        9.49       16.04      4.36 o 
   3  -4  11        0.94        4.37      2.30 o 
  -4  -3  11        0.09        1.86      1.42 o 
  -3  -3  11        1.93        2.82      1.50 o 
  -2  -3  11        3.35        4.32      1.46 o 
  -1  -3  11        0.62        2.19      1.52 o 
   0  -3  11        2.58        1.64      1.24 o 
   1  -3  11        0.01        1.42      1.61 o 
   2  -3  11        0.63        4.07      1.39 o 
   3  -3  11        0.43        0.59      1.61 o 
   4  -3  11        4.21        6.48      3.32 o 
   5  -3  11        1.15        5.66      1.85 o 
  -6  -2  11        0.67       -0.28      2.54 o 
  -5  -2  11        0.10       -1.52      2.16 o 
  -4  -2  11        0.06       -1.05      1.64 o 
  -3  -2  11        0.12        0.36      2.03 o 
  -2  -2  11        1.83        3.77      1.39 o 
  -1  -2  11        0.22        0.49      1.20 o 
   0  -2  11        4.89        4.79      1.35 o 
   1  -2  11        0.04        1.58      1.20 o 
   2  -2  11        0.07        1.97      1.20 o 
   3  -2  11        6.26        7.29      1.41 o 
   4  -2  11        0.40        4.66      2.20 o 
   5  -2  11        0.01        0.85      1.80 o 
   6  -2  11        9.92       12.34      1.88 o 
  -6  -1  11        2.08        4.39      2.98 o 
  -5  -1  11        0.19        1.57      1.49 o 
  -4  -1  11        0.93        0.43      1.32 o 
  -3  -1  11        0.01        2.42      1.24 o 
  -2  -1  11        0.37       -1.49      1.49 o 
  -1  -1  11        0.00       -0.89      1.04 o 
   0  -1  11        0.61        0.28      1.30 o 
   1  -1  11        3.61        2.75      1.20 o 
   2  -1  11        0.03        0.79      0.92 o 
   3  -1  11        1.04        0.95      1.37 o 
   4  -1  11        2.86        2.09      1.91 o 
   5  -1  11        0.03        0.56      1.15 o 
   6  -1  11        4.03        2.51      1.23 o 
   7  -1  11        2.97        2.73      1.37 o 
  -6   0  11        6.50        7.25      2.11 o 
  -5   0  11       12.04        9.88      2.85 o 
  -4   0  11        4.80        3.39      2.70 o 
  -3   0  11        2.80        4.57      1.50 o 
  -2   0  11        3.15        1.78      1.87 o 
  -1   0  11        3.65        4.10      1.20 o 
   0   0  11        0.39       -0.29      1.81 o 
   1   0  11        0.85        1.13      1.09 o 
   2   0  11        0.34        0.92      0.79 o 
   3   0  11       39.57       37.33      3.60 o 
   4   0  11       23.69       28.11      2.08 o 
   5   0  11        5.99        7.65      1.40 o 
   6   0  11        0.47        1.56      1.17 o 
   7   0  11       19.76       23.12      2.21 o 
  -6   1  11        0.38       -1.12      1.42 o 
  -5   1  11        0.47        0.87      1.39 o 
  -4   1  11        0.95        1.79      1.29 o 
  -3   1  11       14.05       15.19      1.88 o 
  -2   1  11        0.30        1.68      1.23 o 
  -1   1  11        3.31        3.09      0.94 o 
   0   1  11        0.03        0.25      1.47 o 
   1   1  11        1.48        2.63      0.83 o 
   2   1  11        0.29        0.07      0.87 o 
   3   1  11       13.94       13.31      1.49 o 
   4   1  11       40.21       37.00      2.28 o 
   5   1  11        0.34        0.33      1.06 o 
   6   1  11        2.56        3.39      1.19 o 
   7   1  11        9.66       13.71      2.44 o 
   8   1  11        2.91        4.08      1.46 o 
  -6   2  11        0.18        1.48      1.63 o 
  -5   2  11        1.17        1.39      1.44 o 
  -4   2  11       11.50       11.02      1.83 o 
  -3   2  11        3.18        2.94      1.29 o 
  -2   2  11        2.24        4.03      1.36 o 
  -1   2  11      111.34      109.97      3.64 o 
   0   2  11       22.12       24.65      2.40 o 
   1   2  11        5.14        5.14      0.79 o 
   2   2  11       16.24       16.76      1.49 o 
   3   2  11        5.19        5.56      1.13 o 
   4   2  11        3.45        1.99      1.08 o 
   5   2  11       32.90       23.43      1.85 o 
   6   2  11       33.07       32.99      2.75 o 
   7   2  11        0.34        0.43      1.00 o 
   8   2  11        1.33        1.30      1.23 o 
  -6   3  11        1.10        1.30      1.62 o 
  -5   3  11        3.27        3.85      3.32 o 
  -4   3  11        0.22       -0.57      1.25 o 
  -3   3  11        0.01        0.51      1.22 o 
  -2   3  11       10.62       12.13      1.69 o 
  -1   3  11        0.84        0.92      1.21 o 
   0   3  11       32.98       37.35      1.81 o 
   1   3  11        3.83        3.95      0.77 o 
   2   3  11       10.86       12.51      1.11 o 
   3   3  11        2.89        2.42      0.75 o 
   4   3  11       76.24       59.49      2.64 o 
   5   3  11       13.06       14.35      1.57 o 
   6   3  11        0.21        0.29      1.01 o 
   7   3  11        2.65        1.49      1.12 o 
   8   3  11       10.28        8.00      1.40 o 
   9   3  11        0.27        1.13      1.20 o 
  -6   4  11        8.60       11.03      2.04 o 
  -5   4  11        0.02        1.34      1.45 o 
  -4   4  11        0.63       -0.74      1.69 o 
  -3   4  11        1.50        2.24      1.27 o 
  -2   4  11        4.83        4.48      1.55 o 
  -1   4  11       72.88       71.75      2.55 o 
   0   4  11       85.37       85.05      2.58 o 
   1   4  11      445.41      432.38      5.51 o 
   2   4  11      170.56      176.33      6.41 o 
   3   4  11       50.75       47.26      1.87 o 
   4   4  11        6.12        4.77      0.90 o 
   5   4  11       13.76       10.81      1.43 o 
   6   4  11       48.60       45.22      2.46 o 
   7   4  11        2.12        1.79      1.02 o 
   8   4  11        0.58        2.96      1.33 o 
   9   4  11       20.19       24.03      2.36 o 
  -6   5  11        2.59        3.74      1.77 o 
  -5   5  11        3.01        4.30      1.66 o 
  -4   5  11        5.42        8.72      1.88 o 
  -3   5  11        0.22        0.84      2.92 o 
  -2   5  11       22.47       24.44      2.10 o 
  -1   5  11       35.52       35.42      1.96 o 
   0   5  11        0.00        0.39      1.64 o 
   1   5  11      287.24      267.54      6.39 o 
   2   5  11      267.20      271.07      6.45 o 
   3   5  11        0.01       -0.07      0.77 o 
   4   5  11        1.47        1.73      0.78 o 
   5   5  11        3.12        4.94      0.88 o 
   6   5  11        0.74        0.11      0.69 o 
   7   5  11        1.26        1.31      1.05 o 
   8   5  11        0.49        0.66      1.06 o 
   9   5  11        0.68        1.94      1.23 o 
  -6   6  11        0.91       -0.37      1.64 o 
  -5   6  11        0.26        1.10      1.45 o 
  -4   6  11        0.04       -0.75      1.30 o 
  -3   6  11       22.34       22.30      2.19 o 
  -2   6  11        4.82        3.63      1.06 o 
  -1   6  11        7.65        6.74      1.17 o 
   0   6  11      102.60       99.01      2.83 o 
   1   6  11       69.10       70.82      2.95 o 
   2   6  11       68.25       66.56      2.86 o 
   3   6  11       12.53       13.05      1.50 o 
   4   6  11       29.36       26.33      1.91 o 
   5   6  11        2.20        3.09      0.81 o 
   6   6  11        8.96       11.68      1.27 o 
   7   6  11       10.93       10.85      1.18 o 
   8   6  11        1.50        2.40      1.09 o 
   9   6  11        2.38        2.41      1.26 o 
  10   6  11        0.95        0.47      1.71 o 
  -5   7  11        0.00       -1.14      2.98 o 
  -4   7  11        4.04        5.18      1.57 o 
  -3   7  11        0.06        0.92      1.30 o 
  -2   7  11        0.34        1.25      1.11 o 
  -1   7  11        0.11       -0.36      0.89 o 
   0   7  11       40.14       38.69      1.87 o 
   1   7  11        0.34        0.57      1.11 o 
   2   7  11       84.29       77.31      3.12 o 
   3   7  11        6.26        8.24      1.38 o 
   4   7  11        5.04        4.27      1.72 o 
   5   7  11        0.15        0.79      1.89 o 
   6   7  11        0.09        0.90      0.79 o 
   7   7  11        3.08        2.84      0.91 o 
   8   7  11        4.41        5.76      1.03 o 
   9   7  11        0.03        1.50      0.98 o 
  10   7  11        2.00        4.07      1.52 o 
  -5   8  11        1.72        1.93      1.73 o 
  -4   8  11        1.72       -1.42      1.63 o 
  -3   8  11        0.74        0.87      1.58 o 
  -2   8  11       14.56       12.21      1.38 o 
  -1   8  11       52.65       49.16      2.47 o 
   0   8  11       42.71       38.81      5.58 o 
   1   8  11        0.77       -0.10      1.16 o 
   2   8  11        6.79        6.14      1.32 o 
   3   8  11       49.83       57.75      5.29 o 
   4   8  11       36.35       37.03      2.29 o 
   5   8  11        0.55        1.06      0.98 o 
   6   8  11       25.18       24.08      1.96 o 
   7   8  11       12.32       17.00      1.38 o 
   8   8  11        1.82        1.17      0.85 o 
   9   8  11        1.24        0.98      1.05 o 
  10   8  11        0.02        0.94      1.71 o 
  -4   9  11        1.16        1.31      3.09 o 
  -3   9  11        0.85        2.13      1.16 o 
  -2   9  11        0.16        1.59      1.10 o 
  -1   9  11        0.43       -1.03      1.26 o 
   0   9  11       35.12       27.01      2.18 o 
   1   9  11        3.22        1.47      1.21 o 
   2   9  11        2.60        2.26      1.20 o 
   3   9  11       27.72       23.08      2.34 o 
   4   9  11       21.54       19.64      1.85 o 
   5   9  11        4.84        9.41      1.68 o 
   6   9  11        0.01        1.84      2.03 o 
   7   9  11       11.99        9.59      1.53 o 
   8   9  11        3.34        3.65      1.02 o 
   9   9  11        7.94       13.16      3.03 o 
  -4  10  11        1.50        4.58      2.40 o 
  -3  10  11        2.60        6.30      1.40 o 
  -2  10  11        0.83        1.19      1.15 o 
  -1  10  11        0.00        0.76      1.04 o 
   0  10  11        6.64        4.91      1.36 o 
   1  10  11        6.44        7.56      1.50 o 
   2  10  11        0.03        0.85      1.54 o 
   3  10  11        2.76        2.85      1.28 o 
   4  10  11        0.52       -1.04      1.04 o 
   5  10  11        4.14        4.64      1.24 o 
   6  10  11        1.20        2.75      1.25 o 
   7  10  11        1.28        1.31      1.18 o 
   8  10  11        0.32        1.22      1.29 o 
   9  10  11        3.77        3.31      1.10 o 
  -3  11  11       12.84       18.40      2.09 o 
  -2  11  11        5.26        8.32      1.46 o 
  -1  11  11        1.14        5.23      1.56 o 
   0  11  11        9.09       11.03      1.62 o 
   1  11  11        0.13        1.10      1.27 o 
   2  11  11        0.07        0.71      1.86 o 
   3  11  11        0.09        1.82      1.28 o 
   4  11  11        7.31       12.56      1.68 o 
   5  11  11        4.34        5.33      1.39 o 
   6  11  11        0.61        1.52      1.23 o 
   7  11  11        2.86        4.72      1.43 o 
   8  11  11        2.98        5.21      1.53 o 
   9  11  11        0.75       -0.34      1.95 o 
  -2  12  11        6.43       10.88      1.54 o 
  -1  12  11        0.01        4.11      1.79 o 
   0  12  11        1.01        2.83      1.56 o 
   1  12  11        1.01        1.68      1.33 o 
   2  12  11        0.98        0.97      1.41 o 
   3  12  11        0.02        2.65      1.29 o 
   4  12  11        5.45        8.46      1.62 o 
   5  12  11        3.64        4.29      1.35 o 
   6  12  11        8.48        8.58      1.67 o 
   7  12  11        6.82        9.38      1.76 o 
   8  12  11        1.01       -1.89      2.08 o 
   0  13  11        1.37        8.62      2.85 o 
   1  13  11        3.58        5.47      1.62 o 
   2  13  11        0.44        2.47      3.29 o 
   3  13  11        7.75       11.79      3.16 o 
   4  13  11        0.01        1.73      2.56 o 
   5  13  11        2.99        4.87      1.52 o 
   6  13  11        3.41        6.82      2.98 o 
   7  13  11        1.02        2.42      2.33 o 
   3  14  11        7.01       11.20      2.92 o 
  -1  -4  12        1.04        5.25      1.76 o 
   0  -4  12        0.08        0.28      2.11 o 
   1  -4  12        0.21        4.93      2.42 o 
  -3  -3  12        0.27        4.27      2.02 o 
  -2  -3  12        0.15       -1.07      5.20 o 
  -1  -3  12        0.12        1.92      1.57 o 
   0  -3  12        0.07       -0.81      1.37 o 
   1  -3  12        0.67        1.52      1.40 o 
   2  -3  12        0.21       -0.37      1.95 o 
   3  -3  12        0.23        1.74      2.08 o 
  -4  -2  12        1.34        5.12      2.36 o 
  -3  -2  12        0.02        0.59      1.40 o 
  -2  -2  12        0.09        2.79      1.36 o 
  -1  -2  12        0.51        4.62      1.47 o 
   0  -2  12        0.95        1.55      1.32 o 
   1  -2  12        8.37       10.08      1.64 o 
   2  -2  12        2.80        6.05      2.02 o 
   3  -2  12        0.06       -1.18      1.61 o 
   4  -2  12        0.00        0.87      1.24 o 
   5  -2  12        3.53        8.25      2.79 o 
  -5  -1  12        2.13        0.59      2.76 o 
  -4  -1  12        0.39        4.96      2.23 o 
  -3  -1  12        0.14        0.19      1.86 o 
  -2  -1  12        0.52        2.37      1.36 o 
  -1  -1  12        0.35        0.83      1.29 o 
   0  -1  12        0.47        0.73      1.19 o 
   1  -1  12        2.77        1.95      1.57 o 
   2  -1  12       27.19       36.86      3.38 o 
   3  -1  12        5.24        7.11      1.53 o 
   4  -1  12        0.01        1.43      1.72 o 
   5  -1  12       11.22       14.77      1.91 o 
   6  -1  12        3.73        9.28      2.48 o 
  -5   0  12        0.83        1.97      1.56 o 
  -4   0  12        0.08        1.96      1.53 o 
  -3   0  12       16.31       18.53      2.06 o 
  -2   0  12        5.04        8.04      2.20 o 
  -1   0  12        3.44        5.94      1.36 o 
   0   0  12        0.77        2.11      1.19 o 
   1   0  12        1.18       -0.23      1.16 o 
   2   0  12        0.15        0.65      1.61 o 
   3   0  12       13.25       15.99      1.69 o 
   4   0  12        6.65        9.62      1.95 o 
   5   0  12        0.19        1.00      1.18 o 
   6   0  12        0.41       -0.25      1.41 o 
  -5   1  12        0.39        2.16      1.58 o 
  -4   1  12        3.16        2.51      2.06 o 
  -3   1  12        0.24        0.29      2.64 o 
  -2   1  12        6.81        8.40      1.66 o 
  -1   1  12        0.06        1.83      1.74 o 
   0   1  12        0.39        0.61      1.03 o 
   1   1  12        0.07        1.09      1.61 o 
   2   1  12       14.95       16.98      1.99 o 
   3   1  12       63.72       58.17      2.77 o 
   4   1  12       43.75       40.28      2.47 o 
   5   1  12       10.89       12.91      2.06 o 
   6   1  12        2.68        1.32      1.26 o 
   7   1  12        0.34        0.55      1.32 o 
  -5   2  12        0.30        1.02      1.64 o 
  -4   2  12        0.02        0.14      2.87 o 
  -3   2  12       10.50       11.09      1.84 o 
  -2   2  12        1.99        4.26      1.91 o 
  -1   2  12       63.69       65.42      3.12 o 
   0   2  12       15.58       18.58      1.84 o 
   1   2  12        6.57        8.99      1.32 o 
   2   2  12        9.73       10.56      1.57 o 
   3   2  12        0.29       -0.41      0.96 o 
   4   2  12        4.89        5.00      1.24 o 
   5   2  12        5.33        3.19      1.26 o 
   6   2  12        0.31        4.30      1.27 o 
   7   2  12       18.54       18.81      2.01 o 
   8   2  12        1.66        2.30      1.95 o 
  -5   3  12        0.07        1.64      2.26 o 
  -4   3  12        5.36        6.80      1.91 o 
  -3   3  12       11.01       14.38      1.93 o 
  -2   3  12        7.97        6.78      2.20 o 
  -1   3  12       38.49       40.48      2.57 o 
   0   3  12       27.87       30.09      2.19 o 
   1   3  12        4.18        5.30      1.26 o 
   2   3  12       11.68       11.00      1.16 o 
   3   3  12        3.41        4.47      1.09 o 
   4   3  12        9.09        8.50      1.30 o 
   5   3  12       12.66       11.17      1.72 o 
   6   3  12        1.12        0.02      1.05 o 
   7   3  12        3.17        5.54      2.00 o 
   8   3  12        0.03        2.01      1.34 o 
  -5   4  12        5.83        4.12      1.81 o 
  -4   4  12        1.12       -0.70      1.77 o 
  -3   4  12        6.60        7.63      1.75 o 
  -2   4  12        0.95        0.91      1.60 o 
  -1   4  12       78.10       72.12      5.31 o 
   0   4  12       23.47       25.64      1.64 o 
   1   4  12       64.92       67.63      2.90 o 
   2   4  12      137.67      134.92      6.73 o 
   3   4  12       33.77       30.52      2.33 o 
   4   4  12        2.45        2.79      1.04 o 
   5   4  12        7.87        9.55      1.40 o 
   6   4  12        2.91        2.47      1.14 o 
   7   4  12        0.31        0.09      1.19 o 
   8   4  12        6.53        5.07      1.36 o 
  -5   5  12        1.29        2.50      1.70 o 
  -4   5  12        0.28        1.07      3.44 o 
  -3   5  12        1.52        0.90      1.48 o 
  -2   5  12        2.49        0.79      3.16 o 
  -1   5  12       31.47       32.34      2.36 o 
   0   5  12       65.08       65.53      2.39 o 
   1   5  12       11.08       12.18      1.62 o 
   2   5  12      115.41      113.44      7.04 o 
   3   5  12       24.21       26.33      1.96 o 
   4   5  12        0.12       -0.30      0.73 o 
   5   5  12        9.48       11.19      1.38 o 
   6   5  12        0.17        0.08      1.30 o 
   7   5  12        5.80        8.04      1.37 o 
   8   5  12        3.02        3.61      1.50 o 
   9   5  12        5.75       11.18      1.70 o 
  -5   6  12        0.29        0.96      2.00 o 
  -4   6  12        6.37        5.22      2.40 o 
  -3   6  12       11.15        9.65      1.83 o 
  -2   6  12       11.50       15.90      2.05 o 
  -1   6  12        2.90        1.82      1.03 o 
   0   6  12        4.47        4.47      1.43 o 
   1   6  12       39.02       46.22      2.73 o 
   2   6  12       15.35       18.16      1.89 o 
   3   6  12        0.64        0.17      0.99 o 
   4   6  12        9.26       12.10      1.51 o 
   5   6  12       27.51       28.70      4.05 o 
   6   6  12        1.50        2.31      0.88 o 
   7   6  12        9.57       10.59      1.55 o 
   8   6  12        1.94        3.14      1.31 o 
   9   6  12        0.99        2.56      1.39 o 
  -4   7  12        3.90        4.50      1.68 o 
  -3   7  12        7.19        6.56      1.76 o 
  -2   7  12       20.27       21.27      2.22 o 
  -1   7  12        0.86        3.34      1.78 o 
   0   7  12       14.58       14.89      1.75 o 
   1   7  12        0.00       -1.06      1.06 o 
   2   7  12        0.28        2.09      1.33 o 
   3   7  12       28.12       25.43      1.99 o 
   4   7  12        2.00        3.28      1.17 o 
   5   7  12       10.48       12.50      1.54 o 
   6   7  12        2.13        1.66      1.40 o 
   7   7  12        1.02        2.06      1.61 o 
   8   7  12        0.16        2.08      1.24 o 
   9   7  12        0.79        3.76      2.85 o 
  -4   8  12        0.86        2.08      1.70 o 
  -3   8  12        1.18        1.60      2.39 o 
  -2   8  12        0.11        0.73      1.63 o 
  -1   8  12        3.65        1.66      1.08 o 
   0   8  12       10.08        6.97      2.47 o 
   1   8  12        0.64       -0.09      1.24 o 
   2   8  12        0.77        2.87      1.30 o 
   3   8  12        0.24       -0.72      1.30 o 
   4   8  12        7.03        9.83      1.52 o 
   5   8  12        0.32        1.97      1.16 o 
   6   8  12        9.30       10.90      1.49 o 
   7   8  12        0.56       -0.42      2.09 o 
   8   8  12        6.64        4.05      1.04 o 
   9   8  12       30.15       36.73      2.13 o 
  -4   9  12        0.24       -2.02      2.11 o 
  -3   9  12        3.19        3.92      1.73 o 
  -2   9  12        0.06       -0.85      1.09 o 
  -1   9  12        5.93        5.50      1.42 o 
   0   9  12        2.34        2.02      1.30 o 
   1   9  12        1.68        2.93      1.41 o 
   2   9  12        0.19        0.81      1.15 o 
   3   9  12        9.81       11.25      1.59 o 
   4   9  12        5.21        4.04      1.29 o 
   5   9  12        0.00        0.86      1.20 o 
   6   9  12        1.57        0.26      1.06 o 
   7   9  12        3.66        8.05      2.11 o 
   8   9  12        1.93        1.33      1.20 o 
   9   9  12       38.73       46.89      2.47 o 
  -3  10  12        0.07       -0.22      2.39 o 
  -2  10  12        0.07        1.31      1.19 o 
  -1  10  12        1.23        2.68      1.40 o 
   0  10  12        0.14        0.61      1.28 o 
   1  10  12        1.95        5.00      1.45 o 
   2  10  12        0.10        0.00      1.66 o 
   3  10  12        0.06        3.40      1.43 o 
   4  10  12        3.44        4.44      1.45 o 
   5  10  12       15.27       22.17      2.07 o 
   6  10  12        0.12       -0.98      1.95 o 
   7  10  12        0.00       -0.28      1.07 o 
   8  10  12        1.53       -0.36      1.52 o 
  -2  11  12        1.90        4.37      3.26 o 
  -1  11  12        0.30        3.78      1.62 o 
   0  11  12        1.36        2.17      1.64 o 
   1  11  12        2.17        3.94      1.49 o 
   2  11  12        9.07       13.10      1.83 o 
   3  11  12        0.14        1.82      1.35 o 
   4  11  12        1.88        1.04      1.38 o 
   5  11  12        0.56        1.10      1.16 o 
   6  11  12        0.00        0.65      2.53 o 
   7  11  12       10.06       14.25      1.87 o 
   8  11  12        1.94        2.33      2.20 o 
   0  12  12        0.09        4.23      1.64 o 
   1  12  12        4.59        7.22      1.72 o 
   2  12  12        1.71       -0.57      1.86 o 
   3  12  12        0.31        2.77      1.74 o 
   4  12  12       14.94       17.01      4.11 o 
   5  12  12        6.57        4.15      1.61 o 
   6  12  12       42.08       51.81      3.20 o 
   7  12  12       13.65       19.95      3.20 o 
   2  13  12        0.44        6.27      2.36 o 
   3  13  12        0.35        2.91      1.50 o 
   4  13  12        3.00        0.99      1.48 o 
  -2  -2  13        0.18        2.20      2.64 o 
  -1  -2  13        0.00       -0.69      1.36 o 
   0  -2  13        0.91        5.25      1.60 o 
   1  -2  13        0.09        1.97      1.46 o 
   2  -2  13        0.24        2.39      2.17 o 
  -3  -1  13        0.52        0.37      2.11 o 
  -2  -1  13        0.18       -2.02      2.02 o 
  -1  -1  13        1.47        2.26      3.49 o 
   0  -1  13        1.93        5.07      2.22 o 
   1  -1  13       11.46       15.11      2.64 o 
   2  -1  13        9.18        9.59      2.36 o 
   3  -1  13        1.24        3.35      1.92 o 
   4  -1  13        0.71       -0.62      1.83 o 
  -3   0  13        5.60        6.64      2.51 o 
  -2   0  13        0.24       -0.40      2.02 o 
  -1   0  13        0.65       -0.71      1.83 o 
   0   0  13        0.83        2.28      2.61 o 
   1   0  13        4.50        7.23      2.05 o 
   2   0  13        3.04        2.23      1.80 o 
   3   0  13        5.19        5.58      2.05 o 
   4   0  13        2.74        5.56      1.47 o 
   5   0  13        3.09        6.25      1.59 o 
  -4   1  13        1.81        1.26      1.65 o 
  -3   1  13       11.29       12.60      3.91 o 
  -2   1  13       10.04        8.44      2.51 o 
  -1   1  13        0.97        1.71      1.95 o 
   0   1  13        0.12        2.17      1.83 o 
   1   1  13        0.94        1.40      1.68 o 
   2   1  13        0.07        1.77      1.58 o 
   3   1  13        2.60        4.40      1.28 o 
   4   1  13        4.85        7.68      1.85 o 
   5   1  13        0.98        4.86      1.40 o 
   6   1  13        1.81       -0.32      1.33 o 
  -4   2  13        1.28        2.57      1.74 o 
  -3   2  13        6.65        7.04      1.81 o 
  -2   2  13        6.03        7.95      1.69 o 
  -1   2  13        8.83       11.99      1.84 o 
   0   2  13        8.26       12.16      2.33 o 
   2   2  13        8.24       10.45      2.05 o 
   3   2  13        1.72       -0.25      1.81 o 
   4   2  13        2.10        5.77      1.95 o 
   5   2  13        1.26        2.34      1.94 o 
   6   2  13        2.37        2.86      1.37 o 
   7   2  13        0.02        3.72      2.08 o 
  -4   3  13        1.49        1.72      1.94 o 
  -3   3  13        1.79        5.60      1.73 o 
  -2   3  13        1.94       -0.16      1.36 o 
  -1   3  13       96.89       92.76      3.78 o 
   0   3  13      186.61      175.92      4.98 o 
   2   3  13        1.53        4.06      1.64 o 
   3   3  13        0.09        1.62      1.05 o 
   4   3  13        6.63        6.29      1.33 o 
   5   3  13        0.10        1.74      1.17 o 
   6   3  13        2.58        5.71      1.80 o 
   7   3  13        3.00        3.95      1.48 o 
  -4   4  13        1.20        1.05      1.63 o 
  -3   4  13        0.42        2.43      2.26 o 
  -2   4  13        2.11        0.10      1.89 o 
  -1   4  13        0.41        2.92      3.69 o 
   0   4  13       31.51       26.56      3.32 o 
   1   4  13       56.96       57.04      2.83 o 
   2   4  13        5.30        4.73      1.34 o 
   3   4  13        8.10        8.78      2.05 o 
   4   4  13        0.53        1.88      1.09 o 
   5   4  13       10.32        7.76      1.49 o 
   6   4  13        1.48        2.44      1.69 o 
   7   4  13        0.00        1.80      1.43 o 
   8   4  13        0.82        2.45      1.89 o 
  -4   5  13        0.80        1.88      2.00 o 
  -3   5  13        0.26        0.35      1.55 o 
  -2   5  13       11.36       13.50      1.92 o 
  -1   5  13        0.40        1.69      1.35 o 
   0   5  13        5.69        6.92      2.42 o 
   1   5  13       39.50       40.02      5.18 o 
   2   5  13        0.01        2.20      1.24 o 
   3   5  13       10.23       15.02      1.72 o 
   4   5  13        0.54        0.16      1.55 o 
   5   5  13        1.87        4.48      1.25 o 
   6   5  13        3.70        4.90      1.33 o 
   7   5  13        0.06        1.64      3.54 o 
   8   5  13        2.47        1.86      2.05 o 
  -4   6  13        2.12        3.07      2.33 o 
  -3   6  13        4.71        7.70      1.93 o 
  -2   6  13       11.74       11.76      1.97 o 
  -1   6  13        0.00       -0.01      3.23 o 
   0   6  13        0.20        0.54      1.85 o 
   1   6  13        7.63        7.45      1.56 o 
   2   6  13        3.07        2.79      1.33 o 
   3   6  13        1.64        4.08      1.29 o 
   4   6  13        1.08        1.23      1.60 o 
   5   6  13        1.41        0.88      1.55 o 
   6   6  13        2.38        1.05      1.74 o 
   7   6  13        0.15        2.14      1.46 o 
   8   6  13       11.50       16.50      2.00 o 
  -4   7  13        0.60        2.85      2.51 o 
  -3   7  13        5.18        3.99      3.91 o 
  -2   7  13       19.48       17.31      2.59 o 
  -1   7  13        1.60        1.02      2.51 o 
   0   7  13        0.71        1.66      1.30 o 
   1   7  13        0.01        1.17      1.31 o 
   2   7  13        0.24        1.55      1.24 o 
   3   7  13        1.21        0.48      3.40 o 
   4   7  13        0.04        1.03      1.61 o 
   5   7  13       11.55       14.56      1.75 o 
   6   7  13        1.44        1.72      1.17 o 
   7   7  13       21.70       26.49      3.32 o 
   8   7  13        0.97        3.34      1.43 o 
  -3   8  13        0.11       -1.06      1.50 o 
  -2   8  13        0.01        2.44      1.65 o 
  -1   8  13        0.18        0.96      1.38 o 
   0   8  13        0.06        1.12      1.38 o 
   1   8  13        0.68        2.58      1.39 o 
   2   8  13       11.91       12.55      1.67 o 
   3   8  13        1.56        2.21      1.25 o 
   4   8  13        0.44       -0.23      1.91 o 
   5   8  13        1.17        1.20      2.33 o 
   6   8  13        0.06       -0.56      2.14 o 
   7   8  13       35.64       40.87      2.73 o 
   8   8  13       15.43       20.23      2.70 o 
  -2   9  13        3.32        8.10      2.70 o 
  -1   9  13        2.85        3.02      1.49 o 
   0   9  13        1.75        4.20      2.11 o 
   1   9  13        0.20        3.03      1.45 o 
   2   9  13        2.25        1.38      1.58 o 
   3   9  13        9.18        9.31      1.58 o 
   4   9  13        0.78        3.55      1.34 o 
   5   9  13       11.85       11.41      1.73 o 
   6   9  13        0.33        2.35      1.40 o 
   7   9  13        0.87        1.73      1.24 o 
   8   9  13        0.85        3.44      1.83 o 
  -2  10  13        3.35        9.21      2.42 o 
  -1  10  13        1.32        6.35      1.63 o 
   0  10  13        3.16        5.82      1.62 o 
   1  10  13        0.90        2.74      2.76 o 
   2  10  13        5.72       10.57      1.79 o 
   3  10  13        2.95        4.18      2.61 o 
   4  10  13        6.16        6.44      1.66 o 
   5  10  13        7.13       10.96      1.79 o 
   6  10  13        0.14        0.87      2.19 o 
   7  10  13        1.42        1.48      1.80 o 
   0  11  13        0.02        1.99      2.19 o 
   1  11  13        0.06        1.05      1.57 o 
   2  11  13        0.28        1.88      1.47 o 
   3  11  13       15.83       19.80      2.19 o 
   4  11  13       21.77       31.42      2.55 o 
   5  11  13        9.29       17.15      2.06 o 
   6  11  13        0.75        0.86      1.45 o 
   2  12  13        1.38        3.32      2.33 o 
   3  12  13        3.45        6.48      1.69 o 
   4  12  13        0.25        1.91      1.43 o 
  -1   0  14        0.03        1.58      2.11 o 
   1   0  14        0.27        4.16      2.08 o 
   2   0  14        8.42        7.51      2.33 o 
   3   0  14        1.77        1.52      2.02 o 
  -2   1  14       22.92       22.46      3.41 o 
  -1   1  14        4.18        9.62      2.79 o 
   2   1  14        1.22        2.76      1.80 o 
   3   1  14        0.13        4.50      2.02 o 
   4   1  14        0.14        1.91      1.36 o 
  -2   2  14       12.10       16.41      3.10 o 
  -1   2  14        8.19       10.86      2.61 o 
   3   2  14        0.18        1.61      1.64 o 
   4   2  14        0.70        0.04      1.26 o 
   5   2  14        0.02        0.37      2.87 o 
  -3   3  14        2.72        3.89      1.80 o 
  -2   3  14        0.25        1.32      1.88 o 
  -1   3  14        3.46        7.10      1.74 o 
   3   3  14        0.02        0.40      1.74 o 
   4   3  14        0.88       -0.56      1.10 o 
   5   3  14        0.34        0.88      1.27 o 
   6   3  14        0.48        1.16      2.73 o 
  -3   4  14        2.34        3.95      1.85 o 
  -2   4  14        1.01        1.77      1.67 o 
  -1   4  14        2.94        1.49      2.30 o 
   0   4  14        2.25        4.87      2.64 o 
   2   4  14        0.94        1.37      1.61 o 
   3   4  14        0.81       -0.65      1.55 o 
   4   4  14        4.17        1.61      1.71 o 
   5   4  14        0.10        0.19      1.07 o 
   6   4  14        0.81        3.38      1.40 o 
  -3   5  14        0.02        0.65      2.23 o 
  -2   5  14        1.24        2.18      3.04 o 
  -1   5  14        0.31       -2.05      2.14 o 
   0   5  14        0.06        0.71      2.33 o 
   1   5  14        2.11        3.47      2.17 o 
   2   5  14        0.71        0.53      1.27 o 
   3   5  14        3.52        5.99      1.99 o 
   4   5  14        1.18        3.54      1.92 o 
   5   5  14        6.65        8.97      2.11 o 
   6   5  14        0.11        2.32      1.35 o 
   7   5  14        2.58        4.75      1.99 o 
  -3   6  14        3.02        6.98      2.67 o 
  -2   6  14        0.10        0.81      1.63 o 
  -1   6  14        2.97        1.52      2.42 o 
   0   6  14        3.47        6.51      2.73 o 
   1   6  14        1.36        5.61      1.46 o 
   2   6  14        0.00        1.88      1.41 o 
   3   6  14        3.27        3.00      1.71 o 
   4   6  14        1.24        2.53      2.67 o 
   5   6  14        5.63        6.58      2.17 o 
   6   6  14        1.18        2.17      2.14 o 
  -2   7  14        0.07       -0.19      2.64 o 
  -1   7  14        0.17        0.12      2.42 o 
   0   7  14        0.17        1.40      2.33 o 
   1   7  14        2.63        4.21      1.61 o 
   2   7  14        0.01        1.49      1.28 o 
   3   7  14        0.43        1.25      1.30 o 
   4   7  14        8.86       14.48      1.73 o 
   5   7  14        0.93        0.48      1.30 o 
   6   7  14        0.03        3.78      2.11 o 
  -1   8  14        0.86        3.94      2.64 o 
   0   8  14        1.57        4.46      1.58 o 
   1   8  14        3.34        2.77      1.51 o 
   2   8  14        0.07        1.48      2.06 o 
   3   8  14        4.27        7.36      1.55 o 
   4   8  14        0.59        3.22      1.35 o 
   5   8  14        0.41        1.02      2.42 o 
   6   8  14        3.81        4.84      1.97 o 
   0   9  14        1.35        2.32      1.54 o 
   1   9  14        0.00       -0.10      2.09 o 
   2   9  14        3.45        3.62      1.58 o 
   3   9  14        8.33       12.55      1.80 o 
   4   9  14       10.62       16.44      1.98 o 
   5   9  14        0.36        0.44      1.20 o 
   6   9  14        8.40       14.88      4.42 o 
   0  10  14        1.46        6.30      2.36 o 
   1  10  14        1.31        2.08      1.52 o 
   2  10  14        0.40        2.54      1.60 o 
   3  10  14        0.00       -0.55      1.46 o 
   4  10  14        6.16        8.15      1.80 o 
   5  10  14        6.50       10.75      1.76 o 
   6  10  14        0.31        2.05      1.77 o 
   2  11  14        0.15       -1.49      2.17 o 
   4   4  15        3.47        5.15      2.23 o 
   0   5  15        1.46        3.16      2.64 o 
   1   5  15        0.11        0.00      2.42 o 
   3   5  15        2.78        2.17      1.95 o 
   4   5  15        0.09        1.15      1.95 o 
   0   6  15        0.97        5.52      2.70 o 
   1   6  15        1.94        8.59      2.79 o 
   2   6  15        0.04        2.11      1.48 o 
   3   6  15        2.08        2.23      1.83 o 
   4   6  15        5.61        8.10      2.26 o 
   5   6  15       15.45       24.54      3.20 o 
   0   7  15        0.53        2.08      2.39 o 
   1   7  15        0.06        4.41      2.61 o 
   2   7  15        1.89        5.11      3.29 o 
   3   7  15        1.89        1.78      3.07 o 
   4   7  15        0.25        2.80      2.08 o 
   1   8  15        3.51       11.11      1.89 o 
   2   8  15        1.86        5.47      2.57 o 
   3   8  15        0.88        6.21      1.61 o 
   4   8  15        0.31        3.68      1.49 o 
   5   8  15        4.04        4.96      1.99 o 
   2   9  15        5.55        9.49      2.39 o 
   3   9  15       20.10       32.38      2.61 o 
   4   9  15        0.36        2.17      2.05 o 
                                                 
